# Supplementary material for: Integrated multi-omics characterization of KRAS mutant colorectal cancer
Source: Theranostics. 2022 Jul 4;12(11):5138–54. doi: 10.7150/thno.73089 (PMC9274732; doi:10.7150/thno.73089)
Supplement: Supplementary file 2 — Supplementary tables. [file thnov12p5138s2.xlsx]

## Sheet: Table S1
Table S1. Summary of included clinical cohorts.
Cohort Name	Mutations Sequencing	Transcriptomic data	Proteomic data	Phosphoproteomic data	Survival data	Country	Year	Samples Available	DOI	Identifier
CPTAC	WES-Illumina HiSeq4000	Illumina HiSeq RNAseq	TMT and LC-MS/MS	TMT and LC-MS/MS	Yes	USA	2019	96	10.1016/j.cell.2019.03.030	https://cptac-data-portal.georgetown.edu/cptac
TCGA-COAD/READ	WES-Illumina HiSeq2000	Illumina HiSeq RNAseq	Not-used	Not-used	Yes	USA	2018	526	https://doi.org/10.1016/j.ccell.2018.03.010	https://www.cbioportal.org/study?id=coadread_tcga_pan_can_atlas_2018
CCRC	WES-NovaSeq6000	Not-used	DIA/DDA and Nano-LC-MS/MS	DIA/DDA and Nano-LC-MS/MS	Yes	China	2020	142	10.1016/j.ccell.2020.08.002	http://www.biosino.org/node/project/detail/OEP000729
CIT(GSE39582)	Targetd-TaqMan	Affymetrix Human Genome U133 Plus 2.0	Not-used	Not-used	Yes	France	2013	536	10.1371/journal.pmed.1001453	https://www.ncbi.nlm.nih.gov/geo/query/acc.cgi?acc=GSE39582
MSK	Targetd-MSK-IMPACT	Not-used	Not-used	Not-used	Yes	USA	2017	1133	10.1016/j.ccell.2017.12.004	https://www.cbioportal.org/study/summary? id=crc_msk_2017
GSE87211	Targetd-TaqMan	Agilent-026652 Whole Human Genome Microarray	Not-used	Not-used	Yes	USA	2018	146	10.1002/gcc.22512	https://www.ncbi.nlm.nih.gov/geo/query/acc.cgi?acc=GSE87211

## Sheet: Table S2
Table S2. Clinical characteristics of included cohorts
Clinical Characteristics of CPTAC cohort (n = 96)
	KM1	KM2	WT
Age
Mean	65.2	65.5	65.1
Gender
Female	8	11	37
Male	9	6	25
Microsatellite Instability
MSI-H	0	0	22
MSS	17	16	40
TNM stage
I	4	1	5
II	6	3	30
III	6	9	25
IV	1	4	2
Survival Status
Live	17	14	54
Deceased	0	3	5
Vascular_Invasion
No	11	15	52
Yes	3	2	6
Lymphatic_Invasion
No	11	14	48
Yes	3	3	11
Perineural_Invasion
No	13	14	50
Yes	2	1	4
Tumor Site
Left colon	6	4	31
Right colon	11	13	31
Clinical Characteristics of TCGA cohort (n = 526)
	KM1	KM2	WT
Age
Mean	84	66.7	65.4
Gender
Female	53	47	152
Male	59	58	155
Microsatellite Instability
MSI-H	10	8	46
MSS	84	82	234
TNM stage
I	26	13	54
II	43	39	116
III	29	26	96
IV	10	24	36
Survival Status
Live	93	78	243
Deceased	19	27	63
New Tumor Event
No	74	59	213
Yes	23	30	39
Clinical Characteristics of CCRC cohort (n = 142)
	KM1	KM2	WT
Age
Mean	66.6	65.9	63.9
Gender
Female	12	7	28
Male	15	13	67
TNM stage
I	3	2	11
II	7	1	24
III	5	8	14
IV	12	9	46
Survival Status
Live	22	15	77
Deceased	5	5	18
Metastasis_status
No	15	11	49
Yes	12	9	46
Tumor Site
Left colon	8	3	23
Right colon	9	6	20
Rectum	10	11	52
Clinical Characteristics of CIT cohort (n = 536)
	KM1	KM2	WT
Age
Mean	67.8	65.7	66.6
Gender
Female	62	39	140
Male	65	48	182
Microsatellite Instability
MSI-H	8	12	49
MSS	113	67	241
TNM stage
I	16	3	17
II	54	32	166
III	40	40	108
IV	17	12	31
Survival Status
Live	87	48	219
Deceased	40	39	103
Chemotherapy_adjuvant
No	73	41	186
Yes	50	44	126
Tumor Site
distal	63	43	223
proximal	64	44	99
Clinical Characteristics of MSK cohort (n = 1133)
	KRAS	WT
Age
Mean	53.9	55.5
Gender
Female	245	273
Male	251	364
Microsatellite Instability
MSI-H	45	60
MSS	301	399
TNM stage
I	11	30
II	53	80
III	121	153
IV	311	374
Survival Status
Live	219	48
Deceased	103	39
Metastasis status
No	280	321
Yes	216	316
Chemotherapy_adjuvant
No	273	320
Yes	223	317
Tumor Site
Left	293	485
Right	195	146
Clinical Characteristics of GSE87211 cohort (n = 146)
	KM1	KM2
Age
Mean	61.5	61.9
Gender
Female	27	29
Male	49	41
Depth of invasion
2	1	2
3	70	65
4	3	3
Survival Status
Live	69	56
Deceased	7	14
Metastasis status
No	73	66
Yes	2	3
Site
Mucosa	56	6
Rectal tumor	20	64
Preoperative radiochemotherapy
5-FU + Oxaliplatin + Cetuximab + RT	1	1
5-FU + Oxaliplatin + RT	34	31
5-FU + RT	41	38

## Sheet: Table S3
Table S3. Detailed clinical annotation of TCGA cohort.
Tumor_Sample_Barcode	AGE	SEX	AJCC_PATHOLOGIC_TUMOR_STAGE	Immune_Subtype	TCGA_Subtype	OS	OS_Time	NMed_cimp	NMed_MSI	NMed_cms_label	KRAS subtype
TCGA-3L-AA1B	61	Female	STAGE I	C1	GI.CIN	0	475	NA	NA	NA	WT
TCGA-4N-A93T	67	Male	STAGE IIIB	C4	GI.CIN	0	146	NA	NA	NA	KM1
TCGA-4T-AA8H	42	Female	STAGE IIA	C1	GI.CIN	0	385	NA	NA	NA	KM1
TCGA-5M-AAT4	74	Male	STAGE IV	C1	GI.CIN	1	49	NA	NA	NA	KM2
TCGA-5M-AAT5	NA			C1	GI.CIN	NA	NA	NA	NA	NA	KM1
TCGA-5M-AAT6	40	Female	STAGE IV	C2	GI.HM-indel	1	290	NA	NA	NA	KM2
TCGA-5M-AATA	NA			C2	GI.CIN	NA	NA	NA	NA	NA	WT
TCGA-5M-AATE	76	Male	STAGE IIA	C1	GI.CIN	0	1200	NA	NA	NA	KM1
TCGA-A6-2675	78	Male	STAGE IIA	C2	GI.CIN	0	1321	CIMP.Neg	mss	CMS4	WT
TCGA-A6-2684	75	Female	STAGE I	C1	NA	0	1127	CIMP.Neg	mss	CMS4	KM2
TCGA-A6-2685	48	Female	STAGE IIA	C1	GI.CIN	0	1133	CIMP.Neg	mss	CMS4	KM2
TCGA-A6-2686	81	Female	STAGE IIA	C2	GI.HM-indel	1	1126	NA	NA	NA	WT
TCGA-A6-4105	79	Male	STAGE IIA	C1	GI.CIN	1	442	CIMP.High	mss	NA	KM2
TCGA-A6-5656	74	Male	STAGE I	C1	NA	0	1001	CIMP.Neg	mss	CMS2	WT
TCGA-A6-5657	65	Male	STAGE IIIB	C2	GI.CIN	0	962	NA	NA	NA	KM2
TCGA-A6-5659	82	Male	STAGE I	C1	NA	0	926	CIMP.High	mss	CMS2	KM1
TCGA-A6-5660	73	Male	STAGE IIIC	C1	GI.CIN	0	888	CIMP.Low	mss	CMS2	WT
TCGA-A6-5661	80	Female	STAGE IIA	C1	GI.HM-indel	0	1020	CIMP.High	msi	CMS1	WT
TCGA-A6-5662	46	Male	STAGE IVA	C1	GI.CIN	0	718	CIMP.Neg	mss	CMS2	KM2
TCGA-A6-5664	80	Male	STAGE IIIC	C1	GI.GS	0	672	CIMP.Neg	mss	CMS4	KM2
TCGA-A6-5665	84	Female	STAGE IIA	C1	GI.HM-indel	0	671	CIMP.High	msi	CMS1	WT
TCGA-A6-5666	78	Male	STAGE IIC	C1	GI.CIN	0	995	CIMP.Neg	mss	CMS2	KM1
TCGA-A6-5667	40	Female	STAGE IIIB	C1	GI.CIN	0	887	CIMP.Neg	mss	CMS2	WT
TCGA-A6-6137	55	Male	STAGE IIIB	C1	GI.CIN	0	824	CIMP.Neg	mss	CMS2	WT
TCGA-A6-6138	61	Male	STAGE I	C2	GI.CIN	0	685	CIMP.Low	mss	NA	KM1
TCGA-A6-6142	56	Female	STAGE IVA	C1	GI.CIN	0	763	CIMP.Neg	mss	CMS4	WT
TCGA-A6-6648	56	Male	STAGE IVA	C1	GI.CIN	0	766	CIMP.Neg	mss	CMS2	WT
TCGA-A6-6649	66	Male	STAGE IIIB	C1	GI.CIN	0	735	CIMP.High	mss	NA	WT
TCGA-A6-6651	55	Female	STAGE IIIB	C1	GI.CIN	0	662	CIMP.Neg	mss	CMS4	WT
TCGA-A6-6652	59	Male	STAGE IVA	C1	GI.CIN	0	751	CIMP.Neg	mss	CMS2	WT
TCGA-A6-6653	82	Male	STAGE I	C1	GI.HM-indel	0	742	CIMP.High	msi	CMS1	KM1
TCGA-A6-6654	65	Female	STAGE IIIB	C1	GI.CIN	0	726	CIMP.Neg	mss	CMS4	KM2
TCGA-A6-6780	74	Male	STAGE IIA	C2	NA	0	612	CIMP.Low	msi	CMS1	WT
TCGA-A6-6781	43	Male	STAGE IIIC	C1	NA	0	598	CIMP.Neg	msi	CMS4	WT
TCGA-A6-6782	82	Male	STAGE IIB	C1	GI.CIN	0	617	CIMP.Neg	mss	CMS4	WT
TCGA-A6-A565	34	Female	STAGE IIIC	C3	GI.HM-indel	1	494	CIMP.Neg	NA	CMS4	WT
TCGA-A6-A566	55	Female	STAGE IIIB	C1	GI.GS	1	758	CIMP.Low	NA	CMS4	KM2
TCGA-A6-A567	56	Male	STAGE IV	C1	GI.CIN	1	1881	CIMP.Neg	NA	CMS2	KM2
TCGA-A6-A56B	57	Male	STAGE IIIB	C1	GI.CIN	1	1711	CIMP.Neg	NA	CMS4	WT
TCGA-AA-3489	75	Male	STAGE II	C1	GI.CIN	1	214	CIMP.Neg	mss	CMS4	WT
TCGA-AA-3492	90	Female	STAGE II	C1	GI.HM-indel	1	92	CIMP.High	msi	CMS1	WT
TCGA-AA-3496	83	Female	STAGE II	C1	GI.CIN	0	31	CIMP.Low	mss	NA	WT
TCGA-AA-3502	73	Male	STAGE I	C1	GI.GS	0	1065	CIMP.Low	mss	CMS3	KM1
TCGA-AA-3506	77	Male	STAGE I	C1	GI.GS	0	1765	CIMP.Neg	mss	CMS2	KM2
TCGA-AA-3511	64	Male	STAGE II	C2	GI.CIN	0	212	CIMP.Neg	mss	NA	KM2
TCGA-AA-3526	57	Male	STAGE I	C2	NA	0	580	NA	NA	NA	WT
TCGA-AA-3655	68	Male	STAGE II	C2	GI.CIN	0	1856	CIMP.Neg	mss	CMS3	KM1
TCGA-AA-3660	51	Female	STAGE II	C1	GI.CIN	0	2375	CIMP.Low	mss	CMS2	KM2
TCGA-AA-3663	42	Male	STAGE II	C1	GI.HM-indel	0	212	CIMP.Low	msi	CMS3	KM1
TCGA-AA-3675	84	Male	STAGE II	C1	NA	0	1431	NA	NA	NA	KM1
TCGA-AA-3685	69	Male	STAGE II	C2	GI.CIN	0	1127	NA	NA	NA	WT
TCGA-AA-3712	65	Male	STAGE III	C1	GI.CIN	0	0	CIMP.Neg	mss	CMS2	WT
TCGA-AA-3713	68	Male	STAGE IV	C1	GI.HM-indel	0	579	CIMP.Low	msi	CMS1	WT
TCGA-AA-A01P	80	Female	STAGE III	C2	GI.HM-indel	1	1158	CIMP.High	msi	CMS1	WT
TCGA-AA-A01X	80	Female	STAGE III	C1	GI.CIN	0	791	CIMP.Neg	mss	CMS2	KM1
TCGA-AA-A01Z	68	Male	STAGE II	C1	GI.CIN	0	1126	CIMP.Low	mss	NA	KM1
TCGA-AA-A02Y	73	Male	STAGE I	C1	GI.GS	0	1216	NA	NA	NA	KM1
TCGA-AD-5900	67	Male	STAGE I	C2	GI.HM-indel	0	370	CIMP.High	msi	CMS1	WT
TCGA-AD-6548	81	Female	STAGE I	C1	GI.GS	0	650	CIMP.Low	mss	NA	KM2
TCGA-AD-6888	73	Male	STAGE IIIB	C1	GI.CIN	1	472	CIMP.Neg	mss	CMS2	WT
TCGA-AD-6889	76	Male	STAGE IIA	C1	GI.HM-indel	1	2532	CIMP.Neg	msi	CMS1	WT
TCGA-AD-6890	65	Male		C1	GI.CIN	0	746	CIMP.High	mss	CMS2	WT
TCGA-AD-6895	84	Male	STAGE IIIB	C2	GI.HM-indel	0	763	CIMP.Neg	msi	CMS1	KM2
TCGA-AD-6899	84	Male	STAGE IIIC	C1	GI.CIN	1	176	CIMP.Neg	mss	CMS4	WT
TCGA-AD-6901	78	Male		C1	GI.CIN	1	682	CIMP.Neg	mss	CMS4	KM2
TCGA-AD-6963	58	Male		C1	GI.CIN	0	834	CIMP.Neg	mss	CMS2	WT
TCGA-AD-6964	58	Male		C2	GI.HM-indel	1	331	CIMP.Neg	msi	CMS4	KM2
TCGA-AD-6965	62	Male	STAGE IIIC	C1	GI.CIN	0	805	CIMP.Low	mss	CMS2	KM1
TCGA-AD-A5EJ	74	Female	STAGE IIA	C1	GI.HM-indel	0	0	NA	NA	NA	WT
TCGA-AD-A5EK	51	Male	STAGE I	C1	GI.CIN	0	500	CIMP.Low	NA	CMS2	KM1
TCGA-AM-5820	59	Female	STAGE IVA	C4	GI.CIN	0	14	CIMP.Neg	mss	NA	KM2
TCGA-AM-5821	68	Female	STAGE IIA	C2	GI.HM-indel	0	28	CIMP.High	msi	CMS1	WT
TCGA-AU-3779	80	Female	STAGE IIA	C2	GI.CIN	0	441	CIMP.Neg	mss	CMS2	WT
TCGA-AU-6004	69	Female	STAGE I	C2	GI.HM-indel	0	824	CIMP.High	msi	CMS1	WT
TCGA-AY-5543	65	Female	STAGE IVA	C2	GI.CIN	0	1004	CIMP.Neg	mss	NA	KM1
TCGA-AY-6196	47	Male	STAGE IIIC	C3	GI.CIN	0	6	CIMP.Neg	mss	CMS4	WT
TCGA-AY-6197	60	Male	STAGE IIA	C1	GI.HM-indel	0	652	CIMP.Low	msi	CMS1	WT
TCGA-AY-6386	66	Female	STAGE IIIB	C1	GI.GS	0	542	CIMP.Low	mss	CMS3	KM1
TCGA-AY-A54L	74	Female	STAGE I	C1	GI.CIN	0	525	CIMP.Low	NA	CMS3	KM1
TCGA-AY-A69D	55	Female	STAGE IIA	C1	GI.CIN	0	543	NA	NA	NA	KM1
TCGA-AY-A71X	54	Female	STAGE I	C1	GI.GS	0	588	NA	NA	NA	KM1
TCGA-AY-A8YK	44	Male	STAGE IVA	C1	GI.CIN	0	573	NA	NA	NA	WT
TCGA-AZ-4315	61	Male	STAGE IIA	C2	GI.HM-SNV	0	1776	CIMP.Neg	mss	NA	KM1
TCGA-AZ-4323	37	Male	STAGE IV	C1	GI.GS	1	43	CIMP.Neg	mss	CMS4	WT
TCGA-AZ-4614	71	Female	STAGE IVA	C1	GI.CIN	1	172	CIMP.High	mss	NA	WT
TCGA-AZ-4615	84	Male	STAGE IIIB	C2	GI.HM-indel	0	1002	CIMP.High	msi	CMS1	WT
TCGA-AZ-4616	82	Female	STAGE IV	C2	GI.CIN	1	156	CIMP.Low	mss	CMS1	KM2
TCGA-AZ-4682	61	Male	STAGE IVA	C1	GI.CIN	1	680	NA	NA	NA	WT
TCGA-AZ-5403	43	Male	STAGE II	C1	GI.CIN	1	1910	CIMP.Neg	mss	CMS4	WT
TCGA-AZ-5407	51	Female	STAGE I	C1	GI.GS	0	2683	CIMP.Low	mss	CMS3	KM1
TCGA-AZ-6598	77	Female	STAGE II	C1	GI.HM-indel	1	1503	CIMP.High	msi	CMS1	WT
TCGA-AZ-6599	72	Male	STAGE I	C4	GI.GS	1	206	CIMP.Low	mss	CMS3	KM1
TCGA-AZ-6600	64	Male	STAGE IV	C1	GI.CIN	1	368	CIMP.Neg	mss	CMS4	KM2
TCGA-AZ-6603	77	Female		C1	GI.CIN	1	899	CIMP.Neg	mss	CMS2	WT
TCGA-AZ-6605	77	Male	STAGE IIIB	C1	GI.CIN	1	159	CIMP.Neg	mss	CMS4	WT
TCGA-AZ-6606	81	Male	STAGE IV	C2	GI.CIN	1	357	CIMP.High	mss	CMS3	KM1
TCGA-AZ-6607	69	Male	STAGE IV	C1	NA	1	97	CIMP.Low	mss	CMS4	KM2
TCGA-CA-5254	42	Female	STAGE IIA	C1	GI.CIN	0	386	CIMP.High	mss	NA	WT
TCGA-CA-5255	45	Male	STAGE IIA	C1	GI.CIN	0	376	CIMP.Low	mss	CMS3	KM1
TCGA-CA-5256	54	Female	STAGE IIA	C1	GI.CIN	0	379	CIMP.Neg	mss	CMS2	WT
TCGA-CA-5796	52	Female	STAGE IIA	C3	GI.GS	0	377	CIMP.Neg	mss	CMS3	KM1
TCGA-CA-5797	56	Male	STAGE IIA	C1	GI.CIN	0	383	CIMP.Neg	mss	CMS2	WT
TCGA-CA-6715	63	Male	STAGE IIIB	C1	GI.CIN	0	383	CIMP.Neg	mss	CMS2	WT
TCGA-CA-6716	65	Male	STAGE IIA	C1	GI.CIN	0	371	CIMP.Low	mss	CMS2	KM1
TCGA-CA-6717	57	Male	STAGE IIA	C1	GI.HM-SNV	0	388	CIMP.Low	mss	CMS4	WT
TCGA-CA-6718	46	Male	STAGE IIA	C2	GI.HM-SNV	1	306	CIMP.High	mss	CMS1	KM2
TCGA-CA-6719	77	Male	STAGE IIA	C1	GI.CIN	0	435	CIMP.Low	mss	CMS4	WT
TCGA-CK-4947	46	Female	STAGE IIIB	C1	GI.GS	0	534	CIMP.Low	mss	NA	KM1
TCGA-CK-4948	45	Female	STAGE III	C1	GI.CIN	0	4502	CIMP.Neg	mss	CMS4	KM2
TCGA-CK-4950	68	Female	STAGE IIIB	C1	GI.GS	0	2599	CIMP.Low	mss	CMS3	KM1
TCGA-CK-4951	79	Female	STAGE IIA	C2	GI.HM-indel	1	2134	CIMP.High	msi	CMS1	WT
TCGA-CK-4952	48	Female	STAGE IIIC	C1	GI.CIN	0	475	CIMP.High	mss	CMS3	WT
TCGA-CK-5912	81	Male	STAGE I	C1	GI.CIN	1	1493	CIMP.Neg	mss	CMS2	WT
TCGA-CK-5913	58	Female	STAGE IIA	C1	GI.HM-indel	0	1561	CIMP.High	msi	CMS1	WT
TCGA-CK-5914	81	Male	STAGE IIIB	C1	GI.CIN	0	669	CIMP.Low	mss	CMS2	WT
TCGA-CK-5915	63	Male	STAGE I	C1	GI.CIN	0	0	CIMP.Low	mss	CMS2	WT
TCGA-CK-5916	71	Female	STAGE I	C2	GI.HM-indel	1	643	CIMP.High	msi	CMS1	WT
TCGA-CK-6746	84	Female	STAGE IIB	C2	GI.HM-indel	0	0	CIMP.High	msi	CMS1	WT
TCGA-CK-6747	87	Female	STAGE IIA	C1	GI.GS	0	2523	CIMP.Low	msi	CMS3	WT
TCGA-CK-6748	45	Female	STAGE IV	C1	GI.CIN	0	61	CIMP.Neg	mss	CMS4	KM2
TCGA-CK-6751	88	Female	STAGE I	C1	GI.GS	0	3780	CIMP.High	mss	CMS3	KM2
TCGA-CM-4743	69	Male	STAGE IIA	C2	GI.HM-indel	0	701	CIMP.Low	msi	CMS1	WT
TCGA-CM-4744	69	Male	STAGE I	C1	GI.CIN	0	609	NA	NA	NA	KM1
TCGA-CM-4747	47	Male	STAGE IVA	C1	GI.CIN	0	761	CIMP.Low	mss	CMS2	KM2
TCGA-CM-4751	62	Male	STAGE IIIB	C2	GI.CIN	0	822	CIMP.Low	mss	NA	KM2
TCGA-CM-5344	39	Female	STAGE IIIB	C1	GI.CIN	0	670	CIMP.Neg	mss	CMS4	WT
TCGA-CM-5348	72	Male	STAGE IIIB	C6	GI.CIN	0	699	CIMP.Neg	mss	CMS4	WT
TCGA-CM-5349	68	Female	STAGE IIA	C1	GI.CIN	0	915	CIMP.Neg	mss	CMS4	KM2
TCGA-CM-5860	44	Male	STAGE IIA	C1	GI.CIN	0	974	CIMP.Low	mss	CMS4	WT
TCGA-CM-5861	63	Female	STAGE IIA	C1	GI.HM-indel	0	457	CIMP.High	msi	CMS1	WT
TCGA-CM-5862	80	Male	STAGE IVA	C1	GI.CIN	1	153	CIMP.Neg	mss	CMS2	WT
TCGA-CM-5863	60	Female	STAGE IIIB	C1	GI.GS	0	457	CIMP.Neg	mss	CMS4	KM2
TCGA-CM-5864	60	Male	STAGE I	C1	GI.CIN	0	457	CIMP.Neg	mss	CMS2	WT
TCGA-CM-5868	59	Female	STAGE IVA	C1	GI.CIN	0	518	CIMP.Neg	mss	NA	WT
TCGA-CM-6161	36	Female	STAGE I	C1	GI.GS	0	457	CIMP.Neg	mss	CMS2	WT
TCGA-CM-6162	48	Female	STAGE IIIB	C1	GI.HM-indel	0	365	CIMP.Neg	msi	CMS4	WT
TCGA-CM-6163	74	Male	STAGE I	C1	GI.CIN	0	427	CIMP.Neg	mss	CMS2	WT
TCGA-CM-6164	46	Female	STAGE IIA	C1	GI.CIN	0	883	CIMP.Neg	mss	CMS2	KM1
TCGA-CM-6165	74	Male	STAGE IIA	C1	GI.CIN	0	488	CIMP.Neg	mss	CMS4	WT
TCGA-CM-6166	48	Female	STAGE I	C1	GI.CIN	0	669	CIMP.Neg	mss	CMS2	KM1
TCGA-CM-6167	57	Female	STAGE IIIC	C1	GI.CIN	0	456	CIMP.Neg	mss	CMS4	WT
TCGA-CM-6168	84	Female	STAGE IIA	C1	GI.GS	0	395	CIMP.Neg	mss	CMS4	KM2
TCGA-CM-6169	67	Male	STAGE IIA	C2	GI.CIN	0	396	CIMP.Neg	mss	CMS4	WT
TCGA-CM-6170	73	Female	STAGE I	C1	GI.CIN	0	457	CIMP.Neg	mss	CMS2	WT
TCGA-CM-6171	77	Female	STAGE I	C1	GI.HM-indel	0	427	CIMP.High	msi	CMS1	WT
TCGA-CM-6172	70	Female	STAGE IIIB	C1	GI.CIN	0	335	CIMP.Neg	mss	CMS2	WT
TCGA-CM-6674	39	Male	STAGE IIA	C2	GI.HM-indel	0	394	CIMP.Neg	msi	CMS1	KM2
TCGA-CM-6675	35	Male	STAGE IVB	C2	GI.CIN	0	397	CIMP.High	mss	CMS1	WT
TCGA-CM-6676	82	Male	STAGE I	C1	GI.CIN	0	337	CIMP.Neg	mss	CMS2	WT
TCGA-CM-6677	75	Female	STAGE IIA	C1	GI.CIN	0	337	CIMP.Low	mss	CMS2	WT
TCGA-CM-6678	63	Female	STAGE IVA	C1	GI.CIN	0	335	CIMP.Neg	mss	CMS2	KM1
TCGA-CM-6679	58	Male	STAGE IIA	C1	GI.CIN	0	306	CIMP.Neg	mss	CMS4	WT
TCGA-CM-6680	78	Female	STAGE IIIB	C1	GI.CIN	0	366	CIMP.Neg	mss	CMS3	WT
TCGA-D5-5537	83	Male	STAGE IIA	C1	GI.CIN	1	1381	CIMP.Neg	mss	CMS2	KM2
TCGA-D5-5538	60	Female	STAGE IIIB	C2	GI.CIN	1	1661	CIMP.Neg	mss	CMS4	KM2
TCGA-D5-5539	60	Male	STAGE IIIA	C1	GI.CIN	0	596	CIMP.Neg	mss	NA	KM2
TCGA-D5-5540	73	Male	STAGE IIA	C1	GI.CIN	0	1706	CIMP.Low	mss	CMS2	KM1
TCGA-D5-5541	63	Male	STAGE IIIB	C1	GI.CIN	0	1701	CIMP.Neg	mss	CMS4	WT
TCGA-D5-6529	69	Male	STAGE IIA	C1	GI.CIN	0	614	CIMP.Low	mss	CMS4	KM2
TCGA-D5-6530	53	Male	STAGE I	C2	GI.HM-indel	0	621	CIMP.Neg	msi	CMS3	WT
TCGA-D5-6531	75	Male	STAGE IIA	C2	GI.CIN	0	540	CIMP.High	mss	NA	KM2
TCGA-D5-6532	61	Male	STAGE IIA	C1	GI.GS	0	555	CIMP.Neg	mss	CMS2	KM1
TCGA-D5-6533	68	Female	STAGE IIIB	C1	GI.CIN	0	775	CIMP.Neg	mss	CMS2	WT
TCGA-D5-6534	62	Female	STAGE IIA	C6	GI.CIN	0	1316	CIMP.Neg	mss	CMS4	WT
TCGA-D5-6535	80	Female	STAGE IIIB	C1	GI.CIN	0	460	CIMP.Neg	mss	NA	KM1
TCGA-D5-6536	73	Male	STAGE IIA	C4	GI.CIN	0	543	CIMP.Neg	mss	CMS4	KM2
TCGA-D5-6537	64	Male	STAGE IIIB	C2	GI.GS	1	146	CIMP.Neg	mss	CMS2	KM1
TCGA-D5-6538	79	Female	STAGE IIIB	C1	GI.CIN	0	521	CIMP.High	mss	CMS2	KM1
TCGA-D5-6539	45	Female		C1	GI.CIN	0	380	CIMP.Neg	mss	CMS3	KM1
TCGA-D5-6540	66	Male	STAGE I	C1	GI.HM-indel	0	491	CIMP.High	msi	CMS1	WT
TCGA-D5-6541	49	Male	STAGE IIA	C2	GI.CIN	0	474	CIMP.Neg	mss	CMS4	KM2
TCGA-D5-6898	51	Female	STAGE I	C1	GI.CIN	0	229	CIMP.Low	mss	CMS4	WT
TCGA-D5-6920	77	Female	STAGE IIA	C1	GI.GS	0	377	CIMP.High	mss	CMS3	WT
TCGA-D5-6922	76	Male	STAGE IIIA	C1	GI.CIN	0	308	CIMP.Neg	mss	CMS4	WT
TCGA-D5-6924	68	Male	STAGE IIA	C1	GI.CIN	0	435	CIMP.Neg	mss	CMS4	WT
TCGA-D5-6926	65	Male	STAGE IIIB	C1	GI.CIN	0	275	CIMP.Neg	mss	CMS4	WT
TCGA-D5-6927	34	Male	STAGE IIA	C1	GI.HM-indel	0	287	CIMP.Neg	msi	CMS1	KM2
TCGA-D5-6928	80	Male	STAGE IIA	C2	GI.HM-indel	0	354	CIMP.Neg	msi	CMS1	WT
TCGA-D5-6929	49	Female	STAGE IV	C1	GI.CIN	0	408	CIMP.Low	mss	CMS4	WT
TCGA-D5-6930	67	Male	STAGE IIA	C1	GI.HM-indel	0	406	CIMP.Neg	msi	CMS1	WT
TCGA-D5-6931	77	Male	STAGE IIIC	C1	GI.CIN	0	365	CIMP.Low	mss	CMS1	KM2
TCGA-D5-6932	69	Male	STAGE IIA	C1	GI.CIN	0	346	CIMP.Low	mss	CMS2	KM2
TCGA-D5-7000	79	Female	STAGE I	C1	GI.CIN	0	312	NA	NA	NA	KM2
TCGA-DM-A0X9	71	Female	STAGE IIA	C1	GI.GS	0	3641	CIMP.Low	mss	CMS2	KM1
TCGA-DM-A0XD	65	Male	STAGE IIA	C2	GI.CIN	1	743	CIMP.High	mss	NA	KM2
TCGA-DM-A0XF	68	Female	STAGE IIIC	C1	GI.CIN	1	1162	CIMP.Neg	mss	CMS2	WT
TCGA-DM-A1D0	79	Female	STAGE IIA	C1	GI.CIN	0	3974	CIMP.Neg	mss	CMS2	KM1
TCGA-DM-A1D4	80	Male	STAGE IIA	C1	GI.CIN	1	2821	CIMP.Low	mss	CMS3	KM1
TCGA-DM-A1D6	88	Male	STAGE IIA	C1	GI.CIN	1	1518	CIMP.Neg	mss	CMS3	KM1
TCGA-DM-A1D7	82	Male	STAGE IIA	C1	GI.GS	1	405	CIMP.Neg	mss	CMS2	KM1
TCGA-DM-A1D8	50	Female		C1	GI.CIN	1	383	CIMP.Low	mss	CMS2	KM1
TCGA-DM-A1D9	67	Female	STAGE IIA	C1	GI.CIN	0	4270	CIMP.Neg	mss	CMS3	KM1
TCGA-DM-A1DA	71	Female	STAGE IIIC	C1	GI.CIN	1	228	CIMP.High	mss	CMS3	WT
TCGA-DM-A1DB	68	Male	STAGE IIA	C1	GI.CIN	1	1348	CIMP.Neg	mss	CMS2	WT
TCGA-DM-A1HA	82	Male	STAGE IIIC	C1	GI.GS	0	4000	CIMP.Low	mss	CMS1	KM1
TCGA-DM-A1HB	75	Male	STAGE IIIB	C1	GI.HM-indel	0	4126	CIMP.High	msi	CMS1	WT
TCGA-DM-A280	70	Female	STAGE IIA	C1	GI.GS	1	236	CIMP.Neg	mss	CMS3	KM2
TCGA-DM-A282	60	Female	STAGE IIA	C1	GI.CIN	0	4233	CIMP.Neg	mss	CMS2	KM1
TCGA-DM-A285	71	Female	STAGE IV	C1	GI.CIN	1	179	CIMP.Low	mss	NA	KM2
TCGA-DM-A288	68	Male	STAGE IIIC	C4	GI.CIN	1	427	CIMP.Low	mss	CMS3	KM1
TCGA-DM-A28A	78	Male	STAGE IIIC	C2	GI.CIN	1	805	NA	NA	NA	KM2
TCGA-DM-A28C	74	Male	STAGE IIA	C1	GI.GS	1	2475	NA	NA	NA	WT
TCGA-DM-A28E	72	Female	STAGE IIA	C1	GI.CIN	0	3648	NA	NA	NA	KM1
TCGA-DM-A28F	73	Male	STAGE IIIB	C1	GI.CIN	1	1094	NA	NA	NA	WT
TCGA-DM-A28G	75	Male	STAGE IIA	C1	GI.GS	1	1849	CIMP.Neg	mss	CMS3	KM1
TCGA-DM-A28H	50	Male	STAGE IIIC	C1	GI.CIN	0	3561	CIMP.Low	mss	CMS2	WT
TCGA-DM-A28K	75	Male	STAGE IIA	C1	GI.CIN	0	2988	NA	NA	NA	KM1
TCGA-DM-A28M	63	Male	STAGE IIA	C1	GI.CIN	0	2895	CIMP.Low	mss	CMS3	KM1
TCGA-F4-6459	61	Female	STAGE IIIB	C1	GI.CIN	1	262	CIMP.Neg	mss	CMS4	WT
TCGA-F4-6460	51	Female	STAGE IIIB	C1	GI.CIN	1	972	CIMP.Neg	mss	CMS4	WT
TCGA-F4-6461	41	Female	STAGE IIIC	C1	GI.CIN	1	338	CIMP.High	mss	CMS4	KM2
TCGA-F4-6463	51	Male	STAGE IIA	C1	GI.GS	0	1087	CIMP.Neg	mss	CMS4	KM2
TCGA-F4-6569	60	Male	STAGE I	C1	GI.CIN	0	1087	CIMP.Neg	mss	CMS4	WT
TCGA-F4-6570	78	Female	STAGE IIA	C1	GI.HM-indel	1	188	CIMP.High	msi	CMS1	WT
TCGA-F4-6703	64	Male	STAGE IIA	C1	GI.HM-indel	0	1456	CIMP.Neg	msi	CMS4	KM2
TCGA-F4-6704	60	Male	STAGE IIIC	C1	GI.CIN	0	47	CIMP.Neg	mss	CMS4	WT
TCGA-F4-6805	58	Female	STAGE IIA	C1	GI.CIN	0	1047	CIMP.Neg	mss	CMS4	KM2
TCGA-F4-6806	59	Female	STAGE I	C1	GI.GS	0	1260	CIMP.Low	mss	CMS3	KM2
TCGA-F4-6807	51	Female	STAGE IIIC	C1	GI.CIN	0	1309	CIMP.Neg	mss	CMS4	KM2
TCGA-F4-6808	54	Female	STAGE I	C1	GI.CIN	0	1024	CIMP.Neg	mss	CMS2	WT
TCGA-F4-6809	52	Female	STAGE IVA	C1	GI.CIN	1	403	CIMP.Neg	mss	CMS4	WT
TCGA-F4-6854	77	Female	STAGE IIA	C1	GI.CIN	0	16	CIMP.Neg	mss	CMS2	KM2
TCGA-F4-6855	70	Female	STAGE IIA	C1	GI.GS	0	1442	CIMP.Neg	mss	CMS4	KM2
TCGA-F4-6856	45	Male	STAGE I	C1	GI.HM-indel	0	1074	CIMP.Neg	msi	CMS3	KM1
TCGA-G4-6293	49	Female	STAGE III	C1	GI.GS	0	4051	CIMP.Neg	mss	CMS2	WT
TCGA-G4-6294	75	Male	STAGE IV	C1	GI.CIN	1	858	CIMP.Neg	mss	CMS2	KM1
TCGA-G4-6295	70	Female	STAGE II	C1	GI.CIN	0	254	CIMP.Neg	mss	CMS2	WT
TCGA-G4-6297	55	Female	STAGE IV	C1	GI.CIN	0	2506	CIMP.Neg	mss	CMS4	KM2
TCGA-G4-6298	90	Male	STAGE IIIB	C1	GI.CIN	1	715	CIMP.Neg	mss	CMS2	WT
TCGA-G4-6299	69	Male	STAGE IIIC	C2	GI.CIN	0	2268	CIMP.High	mss	CMS1	WT
TCGA-G4-6302	90	Female	STAGE IIA	C1	GI.HM-indel	1	2047	CIMP.Low	msi	CMS4	WT
TCGA-G4-6303	54	Female	STAGE IV	C1	GI.CIN	1	2003	CIMP.Neg	mss	CMS2	WT
TCGA-G4-6304	66	Female	STAGE IIB	C4	GI.HM-indel	0	1631	CIMP.Neg	msi	CMS3	KM1
TCGA-G4-6306	71	Male	STAGE IIA	C1	GI.CIN	0	1359	CIMP.Neg	mss	CMS2	WT
TCGA-G4-6307	37	Female	STAGE IIIB	C1	GI.CIN	0	1674	CIMP.Neg	mss	CMS2	WT
TCGA-G4-6309	40	Female	STAGE IIIB	C1	GI.HM-indel	0	2600	CIMP.Neg	msi	CMS3	WT
TCGA-G4-6311	80	Male	STAGE III	C1	GI.CIN	0	1199	CIMP.Neg	mss	CMS4	WT
TCGA-G4-6315	66	Male	STAGE IV	C1	GI.CIN	0	1883	CIMP.Neg	mss	CMS2	WT
TCGA-G4-6317	51	Female	STAGE IIIC	C1	GI.CIN	0	1095	CIMP.Neg	mss	CMS2	WT
TCGA-G4-6320	73	Male	STAGE III	C1	GI.HM-indel	0	804	CIMP.High	msi	CMS3	KM1
TCGA-G4-6321	60	Female	STAGE III	C4	GI.GS	0	672	CIMP.High	mss	NA	WT
TCGA-G4-6322	65	Male	STAGE IIIB	C1	GI.CIN	0	792	CIMP.Low	mss	CMS3	WT
TCGA-G4-6323	50	Male	STAGE IA	C1	GI.GS	0	419	CIMP.Low	mss	CMS3	KM1
TCGA-G4-6586	73	Female	STAGE IIA	C2	GI.HM-indel	0	1089	CIMP.High	msi	CMS1	WT
TCGA-G4-6588	58	Female	STAGE IIA	C1	GI.HM-indel	0	796	CIMP.High	msi	CMS1	WT
TCGA-G4-6626	90	Male	STAGE IIA	C1	GI.CIN	1	1422	CIMP.Neg	mss	CMS2	WT
TCGA-G4-6627	84	Male	STAGE IIA	C2	GI.GS	0	2275	CIMP.Neg	mss	CMS4	KM2
TCGA-G4-6628	78	Male	STAGE I	C2	GI.HM-indel	0	2424	CIMP.High	msi	CMS1	WT
TCGA-NH-A50T	68	Female	STAGE IIA	C1	GI.CIN	0	553	CIMP.Neg	NA	CMS2	WT
TCGA-NH-A50U	42	Male	STAGE IVA	C2	GI.CIN	1	334	NA	NA	NA	KM2
TCGA-NH-A50V	69	Male	STAGE IIIB	C1	GI.CIN	0	588	CIMP.Low	NA	CMS4	KM2
TCGA-NH-A5IV	90	Female	STAGE IIA	C1	GI.HM-indel	0	588	NA	NA	NA	KM2
TCGA-NH-A6GA	58	Male	STAGE IIIC	C1	GI.CIN	1	302	NA	NA	NA	KM1
TCGA-NH-A6GB	71	Female	STAGE IIIC	C1	GI.CIN	0	476	NA	NA	NA	KM1
TCGA-NH-A6GC	66	Female	STAGE IVB	C1	GI.CIN	0	389	NA	NA	NA	KM2
TCGA-NH-A8F7	53	Female	STAGE IIA	C4	GI.CIN	0	543	NA	NA	NA	WT
TCGA-NH-A8F8	79	Male	STAGE IV	C2	GI.CIN	1	511	NA	NA	NA	KM2
TCGA-QG-A5YV	64	Female	STAGE IIIC	C1	GI.CIN	0	1301	CIMP.Neg	NA	CMS2	KM1
TCGA-QG-A5YW	55	Female	STAGE IIIC	C1	GI.CIN	0	896	NA	NA	NA	WT
TCGA-QG-A5YX	61	Female	STAGE IIA	C1	GI.CIN	0	1003	CIMP.Neg	NA	CMS3	WT
TCGA-QG-A5Z1	71	Male	STAGE IIIB	C1	GI.CIN	1	256	NA	NA	NA	WT
TCGA-QG-A5Z2	61	Male	STAGE I	C2	GI.HM-indel	0	952	CIMP.High	NA	CMS3	WT
TCGA-QL-A97D	84	Female	STAGE I	C1	GI.CIN	0	666	NA	NA	NA	KM1
TCGA-RU-A8FL	51	Male	STAGE IIIB	C1	GI.CIN	0	1177	NA	NA	NA	WT
TCGA-SS-A7HO	44	Female	STAGE IIB	C1	GI.CIN	0	1829	NA	NA	NA	KM1
TCGA-T9-A92H	82	Male	STAGE IIA	C1	GI.CIN	0	362	NA	NA	NA	WT
TCGA-WS-AB45	52	Female	STAGE IIA	C6	GI.HM-indel	0	2130	NA	NA	NA	WT
TCGA-A6-2671	85	Male	STAGE IV	C2	GI.CIN	1	1331	CIMP.Neg	mss	CMS4	WT
TCGA-A6-2674	71	Male	STAGE IV	C1	NA	0	1331	CIMP.Neg	mss	CMS4	KM2
TCGA-A6-2677	68	Female	STAGE IIIC	C1	NA	1	740	CIMP.Neg	mss	CMS2	WT
TCGA-A6-2678	43	Female	STAGE IIIB	C1	NA	0	1286	CIMP.Neg	mss	NA	WT
TCGA-A6-2681	73	Female	STAGE IIA	C1	GI.CIN	0	1387	CIMP.Neg	mss	CMS4	KM2
TCGA-A6-2683	57	Female	STAGE IV	C4	NA	1	504	NA	mss	CMS2	WT
TCGA-A6-3807	53	Female	STAGE IIIC	C1	GI.CIN	0	1054	CIMP.Neg	mss	CMS4	WT
TCGA-A6-3808	73	Male	STAGE IIA	C1	NA	0	1014	CIMP.Neg	mss	CMS4	KM2
TCGA-A6-3809	71	Female	STAGE IIB	C2	NA	0	996	CIMP.High	msi	CMS1	WT
TCGA-A6-3810	62	Male	STAGE IIA	C1	NA	0	1111	CIMP.Neg	mss	CMS4	WT
TCGA-A6-4107	57	Female	STAGE IIIB	C1	GI.CIN	0	987	CIMP.High	mss	CMS4	KM2
TCGA-AA-3510	70	Male	STAGE II	C1	GI.HM-SNV	0	1946	NA	NA	NA	WT
TCGA-AA-3514	81	Female	STAGE I	C1	NA	0	31	CIMP.Neg	mss	CMS4	WT
TCGA-AA-3517	60	Male	STAGE IIA	C1	NA	0	1186	CIMP.Neg	mss	CMS2	WT
TCGA-AA-3519	63	Male	STAGE III	C1	NA	0	276	CIMP.Neg	mss	CMS2	WT
TCGA-AA-3520	86	Female	STAGE II	C1	NA	0	731	CIMP.Neg	mss	CMS4	WT
TCGA-AA-3521	87	Male	STAGE II	C1	NA	0	NA	CIMP.Neg	mss	CMS2	WT
TCGA-AA-3522	67	Male	STAGE IIA	C2	NA	0	1127	CIMP.Low	mss	CMS3	WT
TCGA-AA-3524	85	Male	STAGE II	C1	NA	0	1096	CIMP.Neg	mss	CMS2	WT
TCGA-AA-3527	90	Female	STAGE IIA	C1	NA	0	0	CIMP.Low	mss	CMS4	WT
TCGA-AA-3529	78	Female	STAGE IIIC	C1	NA	1	0	CIMP.Neg	mss	CMS2	WT
TCGA-AA-3530	80	Male	STAGE I	C1	NA	0	580	CIMP.Neg	mss	CMS2	KM1
TCGA-AA-3531	75	Female	STAGE IIA	C1	NA	0	1035	CIMP.Neg	mss	CMS2	WT
TCGA-AA-3532	63	Male	STAGE IIA	C2	NA	0	882	CIMP.Neg	mss	CMS4	WT
TCGA-AA-3534	78	Female	STAGE IIA	C1	NA	0	882	CIMP.Neg	mss	CMS2	WT
TCGA-AA-3538	54	Female	STAGE I	C1	NA	0	791	CIMP.Neg	mss	CMS2	WT
TCGA-AA-3544	68	Male	STAGE I	C2	NA	0	426	CIMP.Neg	mss	NA	WT
TCGA-AA-3548	71	Female	STAGE IIIC	C1	NA	0	1034	CIMP.Neg	mss	NA	WT
TCGA-AA-3549	69	Male	STAGE I	C1	NA	0	639	CIMP.Low	mss	CMS2	WT
TCGA-AA-3560	72	Female	STAGE IIIC	C1	NA	0	608	CIMP.Neg	mss	CMS3	WT
TCGA-AA-3561	72	Male	STAGE IIA	C1	NA	0	424	CIMP.Neg	mss	CMS2	WT
TCGA-AA-3664	74	Female	STAGE II	C2	GI.CIN	0	1643	CIMP.High	mss	CMS1	WT
TCGA-AA-3666	68	Male	STAGE III	C1	GI.CIN	1	61	CIMP.Neg	mss	NA	WT
TCGA-AA-3667	36	Female	STAGE I	C1	GI.CIN	0	426	CIMP.Neg	mss	CMS2	WT
TCGA-AA-3673	53	Female	STAGE II	C1	GI.CIN	0	1522	CIMP.Low	mss	CMS2	KM1
TCGA-AA-3678	60	Female	STAGE III	C1	GI.CIN	0	1430	CIMP.Neg	mss	CMS2	WT
TCGA-AA-3679	59	Male	STAGE IV	C1	GI.CIN	0	457	CIMP.Neg	mss	CMS2	WT
TCGA-AA-3680	67	Female	STAGE IV	C3	GI.CIN	1	335	CIMP.Low	mss	CMS3	KM1
TCGA-AA-3681	77	Female	STAGE III	C1	GI.CIN	0	182	CIMP.Low	mss	NA	KM1
TCGA-AA-3684	65	Female	STAGE IV	C1	GI.GS	0	0	CIMP.Low	mss	CMS4	WT
TCGA-AA-3688	80	Male	STAGE IV	C1	GI.CIN	0	578	CIMP.Neg	mss	CMS2	WT
TCGA-AA-3692	47	Female	STAGE IV	C1	GI.CIN	1	1095	CIMP.Neg	mss	NA	WT
TCGA-AA-3693	77	Female	STAGE IV	C1	GI.CIN	0	0	CIMP.Neg	mss	CMS2	WT
TCGA-AA-3695	63	Female	STAGE IV	NA	NA	0	0	CIMP.Low	mss	NA	KM1
TCGA-AA-3696	75	Female	STAGE IV	C1	GI.GS	1	153	CIMP.Neg	mss	CMS2	KM1
TCGA-AA-3715	77	Male	STAGE II	C2	GI.HM-indel	1	579	CIMP.High	msi	CMS1	KM2
TCGA-AA-3811	84	Female	STAGE III	C1	GI.HM-indel	1	306	CIMP.Neg	msi	CMS1	WT
TCGA-AA-3812	82	Female	STAGE IIA	C3	GI.CIN	0	1066	CIMP.Neg	mss	CMS4	WT
TCGA-AA-3814	85	Female	STAGE IIA	C1	GI.CIN	0	0	CIMP.Neg	mss	CMS4	KM2
TCGA-AA-3818	78	Female	STAGE IIA	C1	GI.GS	1	30	CIMP.Low	mss	CMS3	KM1
TCGA-AA-3819	41	Female	STAGE IIA	C1	GI.CIN	0	761	CIMP.Neg	mss	CMS2	WT
TCGA-AA-3821	81	Female	STAGE I	C1	GI.HM-indel	0	31	CIMP.High	msi	CMS1	WT
TCGA-AA-3831	66	Male	STAGE IIA	C1	GI.GS	0	547	CIMP.Low	mss	CMS2	WT
TCGA-AA-3833	63	Female	STAGE IIA	C1	GI.HM-indel	0	485	CIMP.High	msi	CMS4	WT
TCGA-AA-3837	67	Male	STAGE IIA	C1	GI.CIN	0	1186	CIMP.High	mss	NA	KM2
TCGA-AA-3841	66	Male	STAGE IIA	C1	NA	0	1124	NA	mss	CMS2	KM2
TCGA-AA-3842	51	Male	STAGE IIIA	C1	GI.CIN	0	1126	CIMP.Low	mss	NA	KM1
TCGA-AA-3844	78	Female	STAGE IIIC	C1	GI.CIN	0	454	CIMP.Neg	mss	NA	KM1
TCGA-AA-3845	86	Female	STAGE IIA	C2	GI.HM-indel	1	0	CIMP.High	msi	CMS1	KM1
TCGA-AA-3846	74	Female	STAGE IIA	C1	GI.CIN	0	518	CIMP.Neg	mss	CMS2	WT
TCGA-AA-3848	82	Female	STAGE IIIC	C1	GI.CIN	1	306	CIMP.Low	mss	CMS2	KM1
TCGA-AA-3850	74	Male	STAGE I	C1	GI.GS	1	0	CIMP.Low	mss	NA	WT
TCGA-AA-3851	74	Male	STAGE IIA	C1	GI.CIN	0	1006	CIMP.Neg	mss	CMS3	KM2
TCGA-AA-3852	88	Male	STAGE IIA	C1	GI.GS	1	0	CIMP.Low	mss	CMS4	KM2
TCGA-AA-3854	71	Female	STAGE I	C1	GI.GS	0	1096	CIMP.Low	mss	CMS3	KM1
TCGA-AA-3855	72	Male	STAGE I	C1	GI.GS	0	975	CIMP.Low	mss	CMS2	WT
TCGA-AA-3856	59	Male	STAGE IIA	C2	GI.CIN	0	30	CIMP.Neg	mss	CMS2	WT
TCGA-AA-3858	67	Male	STAGE I	C1	GI.CIN	0	945	CIMP.Neg	mss	CMS2	WT
TCGA-AA-3864	71	Male	STAGE II	C1	GI.HM-indel	0	1612	CIMP.Neg	msi	CMS1	KM1
TCGA-AA-3866	78	Female	STAGE I	C2	GI.CIN	0	518	CIMP.Neg	mss	CMS4	WT
TCGA-AA-3867	74	Male	STAGE IV	C1	GI.CIN	0	731	CIMP.Neg	mss	CMS4	WT
TCGA-AA-3875	78	Female	STAGE I	C2	GI.CIN	0	549	CIMP.Neg	mss	CMS2	WT
TCGA-AA-3877	83	Female	STAGE I	C2	GI.HM-indel	0	943	CIMP.High	msi	CMS1	WT
TCGA-AA-3947	60	Female	STAGE IIB	C4	GI.HM-indel	0	1004	NA	msi	NA	WT
TCGA-AA-3949	87	Female	STAGE IIIB	C2	GI.HM-indel	0	791	CIMP.High	msi	CMS1	WT
TCGA-AA-3950	79	Female	STAGE IIA	C2	GI.GS	0	730	CIMP.High	msi	CMS1	WT
TCGA-AA-3952	68	Male	STAGE IIIC	C1	GI.CIN	1	61	CIMP.Neg	mss	CMS4	WT
TCGA-AA-3955	38	Male	STAGE IIIB	C1	NA	0	638	CIMP.Neg	mss	CMS2	WT
TCGA-AA-3956	65	Male	STAGE IIA	C1	GI.CIN	0	1035	CIMP.Neg	mss	CMS2	WT
TCGA-AA-3966	89	Female	STAGE IIA	C1	GI.HM-indel	0	61	CIMP.Low	msi	CMS1	WT
TCGA-AA-3968	55	Female	STAGE I	C1	GI.CIN	0	669	CIMP.Neg	mss	CMS2	WT
TCGA-AA-3971	58	Male	STAGE III	C1	GI.CIN	0	489	CIMP.Neg	mss	CMS2	WT
TCGA-AA-3973	69	Male	STAGE IV	C3	GI.CIN	0	397	CIMP.Neg	mss	CMS2	WT
TCGA-AA-3975	80	Male	STAGE I	C1	GI.CIN	0	1036	CIMP.Neg	mss	CMS2	KM2
TCGA-AA-3976	70	Male	STAGE IIIA	C1	GI.CIN	0	791	CIMP.Neg	mss	CMS2	WT
TCGA-AA-3977	65	Male		C1	NA	0	761	CIMP.Neg	mss	CMS1	KM1
TCGA-AA-3979	84	Male	STAGE IIA	C2	GI.CIN	0	730	CIMP.Low	mss	CMS2	KM1
TCGA-AA-3980	89	Female	STAGE I	C2	NA	0	822	CIMP.Neg	mss	NA	WT
TCGA-AA-3982	75	Male	STAGE IIIB	C2	GI.CIN	0	822	CIMP.Neg	mss	CMS2	WT
TCGA-AA-3984	61	Female	STAGE IIA	C2	GI.HM-SNV	0	0	CIMP.Neg	mss	NA	WT
TCGA-AA-3986	73	Male	STAGE I	C1	GI.GS	0	580	CIMP.Neg	mss	CMS2	KM1
TCGA-AA-3989	84	Male	STAGE IV	C1	GI.CIN	1	242	CIMP.Low	mss	CMS2	KM2
TCGA-AA-3994	69	Male	STAGE IIIB	C1	GI.CIN	0	822	CIMP.High	mss	NA	KM2
TCGA-AA-A004	76	Male	STAGE IIA	C4	NA	0	424	NA	mss	NA	WT
TCGA-AA-A00N	75	Male	STAGE IIB	C1	NA	1	122	CIMP.Neg	mss	CMS4	KM2
TCGA-AA-A00Z	70	Male	STAGE IIA	C1	NA	0	669	CIMP.Neg	mss	CMS2	WT
TCGA-AA-A010	46	Female	STAGE IIB	C1	GI.HM-SNV	0	1064	CIMP.Neg	mss	NA	WT
TCGA-AA-A017	57	Female	STAGE IIA	C1	NA	0	457	CIMP.Neg	mss	CMS2	WT
TCGA-AA-A01C	75	Male	STAGE IIIA	C1	NA	0	457	CIMP.Neg	mss	CMS4	WT
TCGA-AA-A01I	76	Male	STAGE I	C1	NA	0	943	CIMP.Low	mss	CMS2	KM1
TCGA-AA-A01R	47	Male	STAGE III	C2	GI.HM-indel	0	1065	CIMP.Low	msi	CMS1	KM2
TCGA-AA-A01S	47	Female	STAGE III	C1	GI.CIN	0	31	CIMP.Neg	mss	CMS2	WT
TCGA-AA-A01T	63	Female	STAGE III	C1	GI.CIN	0	1005	NA	mss	CMS2	WT
TCGA-AA-A01V	59	Male	STAGE I	C1	GI.GS	0	31	CIMP.Low	mss	CMS3	WT
TCGA-AA-A022	88	Female	STAGE II	C2	NA	0	0	CIMP.High	msi	CMS1	WT
TCGA-AA-A024	81	Male	STAGE II	C3	GI.GS	1	1188	CIMP.Neg	mss	CMS3	WT
TCGA-AA-A02E	82	Female	STAGE IV	C1	GI.CIN	1	90	CIMP.Neg	mss	CMS2	KM2
TCGA-AA-A02F	68	Female	STAGE IV	C1	GI.CIN	0	1216	CIMP.Neg	mss	CMS2	WT
TCGA-AA-A02H	74	Female	STAGE IV	C1	GI.CIN	1	61	CIMP.Neg	mss	CMS2	WT
TCGA-AA-A02O	82	Male	STAGE II	C1	GI.GS	0	28	CIMP.High	mss	CMS3	KM1
TCGA-AA-A02R	84	Female	STAGE IIA	C2	NA	1	670	CIMP.High	msi	CMS1	WT
TCGA-AA-A02W	73	Female	STAGE I	C1	NA	0	1247	CIMP.Neg	mss	CMS2	KM1
TCGA-AA-A03F	90	Female	STAGE III	C3	GI.GS	1	549	NA	mss	CMS3	KM1
TCGA-AA-A03J	65	Female	STAGE I	C1	GI.CIN	0	1246	CIMP.Low	mss	CMS2	KM2
TCGA-AY-4070	50	Female	STAGE IIIC	C1	GI.CIN	1	496	CIMP.Neg	mss	CMS4	WT
TCGA-AY-4071	63	Female	STAGE I	C1	GI.CIN	1	29	CIMP.Neg	mss	CMS2	WT
TCGA-AZ-4308	47	Female	STAGE IIIB	C1	GI.CIN	0	3324	CIMP.Neg	mss	CMS4	WT
TCGA-AZ-4681	79	Female	STAGE IIA	C1	GI.CIN	0	3247	CIMP.Neg	mss	CMS2	WT
TCGA-CM-4746	61	Male	STAGE I	C1	GI.HM-indel	0	1126	CIMP.Neg	msi	CMS3	KM1
TCGA-CM-4748	53	Male	STAGE IIIB	NA	NA	0	792	CIMP.Neg	mss	CMS4	KM1
TCGA-CM-4750	34	Female	STAGE IIIA	C2	GI.CIN	0	244	CIMP.Neg	mss	CMS2	WT
TCGA-CM-4752	58	Male	STAGE IIA	C2	GI.CIN	0	396	CIMP.Neg	mss	CMS2	WT
TCGA-CM-5341	82	Female	STAGE IIIA	C2	GI.CIN	0	884	CIMP.Neg	mss	CMS4	WT
TCGA-AF-2687	57	Male	STAGE IIIC	C1	GI.CIN	0	1427	NA	mss	CMS4	WT
TCGA-AF-2690	76	Female	STAGE IIIC	C2	GI.CIN	1	524	NA	mss	CMS4	WT
TCGA-AF-2693	75	Male	STAGE I	C1	GI.CIN	0	1155	NA	mss	CMS2	WT
TCGA-AF-3911	48	Male	STAGE IIIC	C1	GI.CIN	0	1148	NA	mss	CMS2	WT
TCGA-AF-4110	77	Male	STAGE IVA	C1	GI.CIN	0	912	NA	mss	CMS4	KM2
TCGA-AF-5654	73	Female	STAGE I	C1	NA	1	512	NA	mss	CMS2	KM1
TCGA-AF-6136	72	Female	STAGE IIIB	C1	GI.CIN	0	741	NA	mss	CMS2	WT
TCGA-AF-6655	66	Male	STAGE IIIA	C2	GI.CIN	0	609	NA	mss	CMS4	KM2
TCGA-AF-6672	43	Male	STAGE IV	C1	GI.CIN	0	748	NA	mss	CMS3	KM1
TCGA-AF-A56K	56	Male	STAGE IIA	C1	GI.CIN	0	2635	NA	NA	NA	WT
TCGA-AF-A56L	48	Female	STAGE IIIC	C1	GI.CIN	0	2007	NA	NA	NA	WT
TCGA-AF-A56N	47	Female	STAGE IIA	C1	GI.CIN	0	360	NA	NA	NA	WT
TCGA-AG-3591	66	Female	STAGE IIA	C1	GI.CIN	0	1035	NA	mss	CMS3	KM1
TCGA-AG-3592	68	Male	STAGE IIA	C1	GI.CIN	0	1035	NA	mss	CMS2	WT
TCGA-AG-3725	90	Female	STAGE III	C1	GI.CIN	0	638	NA	mss	CMS3	WT
TCGA-AG-3731	65	Male	STAGE IV	C1	GI.CIN	0	1126	NA	NA	NA	KM2
TCGA-AG-3732	78	Female	STAGE I	C3	GI.CIN	0	1003	NA	mss	CMS3	WT
TCGA-AG-3742	85	Female	STAGE I	C1	GI.CIN	0	30	NA	mss	CMS2	KM2
TCGA-AG-3902	61	Male	STAGE IIA	C2	GI.CIN	0	974	NA	NA	NA	KM2
TCGA-AG-4021	84	Female	STAGE IV	C1	GI.CIN	1	121	NA	mss	CMS4	KM2
TCGA-AG-4022	59	Female	STAGE II	C1	GI.CIN	0	1400	NA	mss	CMS4	WT
TCGA-AH-6544	60	Male		C1	GI.CIN	0	1173	NA	mss	CMS3	KM1
TCGA-AH-6547	79	Female		C3	GI.GS	1	76	NA	mss	CMS4	WT
TCGA-AH-6643	50	Male	STAGE IIIC	C1	GI.CIN	1	1314	NA	mss	NA	WT
TCGA-AH-6644	73	Male		C1	GI.CIN	0	838	NA	mss	CMS4	KM2
TCGA-AH-6897	48	Male	STAGE I	C1	GI.CIN	0	804	NA	mss	CMS2	WT
TCGA-AH-6903	46	Male	STAGE IIIB	C1	GI.GS	0	592	NA	mss	CMS2	KM1
TCGA-CI-6619	41	Male	STAGE IV	C1	GI.CIN	0	184	NA	mss	CMS2	WT
TCGA-CI-6620	41	Female	STAGE IVA	C1	GI.CIN	0	1009	NA	mss	NA	KM1
TCGA-CI-6621	63	Male	STAGE IIIB	C1	GI.CIN	0	419	NA	mss	CMS2	WT
TCGA-CI-6622	74	Male	STAGE IIB	C1	GI.CIN	0	1362	NA	mss	CMS2	KM1
TCGA-CI-6623	44	Male	STAGE I	C1	GI.CIN	0	1443	NA	mss	CMS2	WT
TCGA-CI-6624	53	Female	STAGE I	C1	GI.CIN	0	1466	NA	mss	CMS2	WT
TCGA-CL-4957	79	Female		C1	GI.CIN	0	425	NA	mss	CMS2	WT
TCGA-CL-5917	71	Female	STAGE IIIC	C1	GI.CIN	0	2376	NA	mss	CMS2	KM2
TCGA-CL-5918	90	Female	STAGE IIA	C1	GI.CIN	0	218	NA	mss	CMS2	WT
TCGA-DC-4745	49	Female	STAGE IIIB	C1	GI.CIN	0	639	NA	NA	NA	WT
TCGA-DC-4749	57	Male	STAGE I	C1	GI.CIN	0	762	NA	mss	CMS2	WT
TCGA-DC-5337	69	Male	STAGE I	C1	GI.GS	0	792	NA	mss	CMS2	WT
TCGA-DC-5869	62	Female	STAGE IIIB	C1	GI.CIN	0	943	NA	mss	CMS2	WT
TCGA-DC-6154	57	Female	STAGE IVA	C1	GI.CIN	0	365	NA	msi	CMS2	WT
TCGA-DC-6155	31	Female	STAGE IIIA	C1	GI.CIN	0	425	NA	mss	CMS2	KM2
TCGA-DC-6157	48	Male	STAGE I	C1	GI.CIN	0	1581	NA	mss	CMS2	WT
TCGA-DC-6158	70	Male	STAGE I	C2	GI.CIN	1	334	NA	mss	CMS4	WT
TCGA-DC-6160	68	Male	STAGE I	C1	GI.CIN	0	1339	NA	mss	CMS2	KM1
TCGA-DC-6681	70	Female	STAGE IVA	C1	GI.CIN	0	790	NA	NA	NA	KM2
TCGA-DC-6682	57	Male	STAGE IIA	C1	GI.CIN	0	762	NA	mss	CMS2	WT
TCGA-DC-6683	43	Male	STAGE IIIB	C1	GI.CIN	0	762	NA	mss	CMS2	KM1
TCGA-DT-5265	51	Male	STAGE II	C2	GI.CIN	0	384	NA	mss	CMS4	WT
TCGA-DY-A0XA	57	Female	STAGE IIA	C1	GI.CIN	0	3846	NA	mss	CMS2	WT
TCGA-DY-A1DC	72	Female	STAGE IIA	C1	GI.CIN	1	1258	NA	mss	CMS2	WT
TCGA-DY-A1DD	77	Female	STAGE IIIB	C1	GI.CIN	1	1741	NA	mss	CMS2	WT
TCGA-DY-A1DF	73	Female	STAGE IIIC	C1	GI.CIN	1	734	NA	mss	NA	KM2
TCGA-DY-A1DG	75	Male	STAGE IVA	C1	GI.CIN	1	1566	NA	NA	NA	WT
TCGA-DY-A1H8	77	Female	STAGE IIIA	C1	GI.CIN	1	992	NA	mss	CMS2	KM1
TCGA-EF-5830	54	Male	STAGE IIB	C1	GI.CIN	0	106	NA	mss	CMS2	KM1
TCGA-EI-6506	78	Female	STAGE IIA	C1	GI.CIN	0	625	NA	mss	CMS2	WT
TCGA-EI-6507	60	Male	STAGE IIA	C1	GI.HM-indel	0	607	NA	msi	CMS1	KM2
TCGA-EI-6508	48	Female	STAGE IIIB	C1	GI.CIN	0	636	NA	mss	CMS2	WT
TCGA-EI-6509	53	Male	STAGE IIIC	C1	GI.CIN	0	517	NA	mss	NA	WT
TCGA-EI-6510	77	Female	STAGE IVA	C1	GI.GS	0	556	NA	mss	CMS3	KM1
TCGA-EI-6511	52	Male	STAGE IIIB	C2	GI.CIN	0	482	NA	mss	NA	WT
TCGA-EI-6512	64	Female	STAGE IIIB	C1	GI.CIN	0	538	NA	mss	CMS3	KM1
TCGA-EI-6513	59	Male	STAGE IIIB	C1	GI.CIN	0	497	NA	mss	CMS2	WT
TCGA-EI-6514	59	Female	STAGE IIA	C1	GI.CIN	0	496	NA	mss	CMS2	WT
TCGA-EI-6881	60	Male	STAGE IIIA	C1	GI.CIN	0	499	NA	NA	NA	KM1
TCGA-EI-6882	59	Male	STAGE IIA	C1	GI.HM-indel	0	262	NA	msi	CMS3	KM1
TCGA-EI-6883	63	Male	STAGE IIC	C1	GI.CIN	0	350	NA	mss	CMS2	WT
TCGA-EI-6884	71	Male	STAGE IIIA	C1	GI.CIN	0	328	NA	mss	CMS2	WT
TCGA-EI-6885	57	Female	STAGE IV	C1	GI.CIN	0	415	NA	mss	CMS4	WT
TCGA-EI-6917	33	Male	STAGE IIIA	C2	GI.HM-SNV	0	531	NA	mss	CMS1	WT
TCGA-EI-7002	58	Male	STAGE IV	C1	GI.CIN	0	364	NA	mss	CMS2	KM2
TCGA-EI-7004	37	Female	STAGE IVA	C1	GI.CIN	0	257	NA	mss	CMS4	WT
TCGA-F5-6464	77	Female	STAGE IIIC	C1	GI.CIN	1	303	NA	mss	CMS4	WT
TCGA-F5-6465	64	Female	STAGE IIA	C1	GI.GS	0	1506	NA	mss	CMS4	WT
TCGA-F5-6571	62	Female	STAGE IIA	C3	GI.CIN	0	1288	NA	mss	CMS4	KM2
TCGA-F5-6702	71	Male	STAGE IVA	C1	GI.CIN	0	452	NA	mss	CMS4	KM2
TCGA-F5-6810	71	Male	STAGE IIA	C1	GI.CIN	NA	NA	NA	mss	CMS4	WT
TCGA-F5-6811	72	Female	STAGE IIA	C2	GI.CIN	0	979	NA	mss	CMS4	WT
TCGA-F5-6812	67	Male	STAGE IIA	C1	GI.CIN	0	1110	NA	mss	CMS4	KM2
TCGA-F5-6813	70	Male	STAGE IIIC	C1	GI.CIN	1	598	NA	mss	CMS4	WT
TCGA-F5-6814	57	Male	STAGE IIA	C2	GI.HM-SNV	0	1131	NA	mss	CMS1	WT
TCGA-F5-6861	60	Female	STAGE IIA	C1	GI.GS	0	1160	NA	mss	CMS2	KM1
TCGA-F5-6863	71	Female	STAGE IIIB	C1	GI.CIN	1	361	NA	mss	CMS2	WT
TCGA-F5-6864	74	Female	STAGE IIIB	C1	GI.CIN	0	379	NA	mss	CMS4	WT
TCGA-G5-6641	67	Male	STAGE IIIA	C1	GI.CIN	0	804	NA	NA	NA	WT
TCGA-AF-2691	48	Female	STAGE I	C1	NA	0	1309	CIMP.Low	mss	CMS4	WT
TCGA-AF-2692	54	Female	STAGE IIA	C1	NA	0	412	CIMP.Neg	mss	CMS2	WT
TCGA-AF-3400	54	Male	STAGE IIA	C4	NA	0	1049	CIMP.Neg	mss	CMS4	WT
TCGA-AG-3574	89	Female	STAGE II	C1	NA	1	1096	CIMP.Neg	mss	CMS2	WT
TCGA-AG-3575	51	Male	STAGE II	C2	NA	0	365	CIMP.High	mss	CMS4	WT
TCGA-AG-3580	67	Male	STAGE I	C1	NA	0	244	CIMP.Neg	mss	CMS2	WT
TCGA-AG-3581	63	Male	STAGE I	C1	NA	0	215	CIMP.Neg	mss	CMS2	WT
TCGA-AG-3583	66	Male	STAGE IV	C1	NA	1	610	CIMP.Neg	mss	CMS2	WT
TCGA-AG-3584	60	Male	STAGE IV	C1	NA	1	730	CIMP.Low	mss	CMS2	WT
TCGA-AG-3594	77	Male	STAGE IIA	C2	NA	1	61	CIMP.Neg	mss	CMS3	WT
TCGA-AG-3598	69	Male	STAGE IIA	C1	NA	0	1522	CIMP.Low	mss	CMS2	WT
TCGA-AG-3599	70	Male	STAGE I	C1	NA	0	366	CIMP.Low	mss	CMS3	WT
TCGA-AG-3602	66	Female	STAGE IIIC	C1	NA	0	0	CIMP.Neg	mss	NA	WT
TCGA-AG-3605	85	Female	STAGE IV	C1	NA	0	30	CIMP.Low	mss	CMS2	WT
TCGA-AG-3726	63	Female	STAGE I	C3	GI.CIN	0	243	NA	mss	NA	KM2
TCGA-AG-3727	78	Female	STAGE III	C1	GI.CIN	0	30	NA	mss	NA	KM2
TCGA-AG-3878	64	Male	STAGE I	C3	GI.GS	0	30	CIMP.Low	mss	CMS4	KM2
TCGA-AG-3881	83	Female	STAGE IIA	C1	GI.CIN	0	579	CIMP.Low	mss	CMS4	KM2
TCGA-AG-3882	66	Female	STAGE I	C3	GI.CIN	0	608	CIMP.Neg	mss	NA	WT
TCGA-AG-3883	69	Male	STAGE I	C1	GI.CIN	0	31	CIMP.Neg	mss	CMS4	WT
TCGA-AG-3885	71	Female	STAGE IIIB	C3	GI.CIN	0	546	CIMP.Low	mss	NA	KM1
TCGA-AG-3887	68	Male	STAGE IIA	C1	GI.CIN	0	1124	CIMP.Neg	mss	NA	KM1
TCGA-AG-3890	62	Male	STAGE I	C1	GI.CIN	0	518	CIMP.Neg	mss	CMS2	WT
TCGA-AG-3892	57	Female	STAGE I	C2	GI.HM-SNV	0	396	CIMP.Neg	mss	CMS3	KM2
TCGA-AG-3893	74	Male	STAGE IIIB	C1	GI.CIN	0	1065	CIMP.Neg	mss	CMS4	WT
TCGA-AG-3894	65	Male	STAGE IIA	C1	GI.GS	0	426	CIMP.Neg	mss	CMS2	WT
TCGA-AG-3896	85	Female	STAGE I	C1	GI.CIN	0	31	CIMP.Neg	mss	CMS2	KM2
TCGA-AG-3898	61	Male	STAGE IIA	C1	GI.CIN	0	1461	CIMP.Neg	mss	CMS4	WT
TCGA-AG-3901	67	Female	STAGE IIIB	C1	GI.CIN	0	761	CIMP.Neg	mss	CMS4	KM2
TCGA-AG-3909	69	Female	STAGE IIIB	C1	GI.CIN	0	608	CIMP.Neg	mss	CMS2	KM2
TCGA-AG-4001	74	Female	STAGE IIA	C1	GI.CIN	0	1096	CIMP.Neg	mss	CMS4	WT
TCGA-AG-4008	63	Male	STAGE IIA	C1	GI.CIN	0	518	CIMP.Neg	mss	CMS4	KM2
TCGA-AG-4015	85	Female	STAGE IIA	C1	GI.CIN	0	0	CIMP.Neg	mss	CMS2	WT
TCGA-AG-A002	35	Male	STAGE I	C1	GI.HM-SNV	0	638	CIMP.Neg	mss	CMS1	WT
TCGA-AG-A008	50	Female	STAGE I	C1	GI.CIN	0	424	CIMP.Neg	mss	CMS3	KM1
TCGA-AG-A00C	49	Female	STAGE IIIB	C1	GI.CIN	0	183	CIMP.Neg	mss	CMS2	KM1
TCGA-AG-A00Y	68	Male	STAGE IIA	C2	NA	0	700	CIMP.Neg	mss	CMS2	KM1
TCGA-AG-A011	80	Male	STAGE IIA	C1	GI.CIN	0	1126	CIMP.Low	mss	CMS2	WT
TCGA-AG-A015	64	Female	STAGE I	C1	GI.GS	0	1096	CIMP.Neg	mss	CMS3	KM1
TCGA-AG-A016	55	Male	STAGE IV	C1	GI.CIN	0	276	CIMP.Neg	mss	CMS2	WT
TCGA-AG-A01J	59	Female	STAGE IIA	C1	NA	0	31	CIMP.Neg	mss	CMS2	WT
TCGA-AG-A01L	58	Male	STAGE IIIB	C1	GI.CIN	0	0	CIMP.Neg	mss	CMS2	WT
TCGA-AG-A01N	68	Female	STAGE IV	C1	GI.CIN	0	943	CIMP.Neg	mss	CMS2	WT
TCGA-AG-A01W	67	Female	STAGE II	C2	GI.CIN	0	0	NA	mss	CMS2	KM1
TCGA-AG-A01Y	49	Female	STAGE II	C1	GI.CIN	0	0	NA	mss	CMS4	WT
TCGA-AG-A020	57	Female	STAGE III	C1	GI.CIN	0	31	NA	mss	CMS3	KM1
TCGA-AG-A026	66	Male	STAGE II	C1	GI.CIN	1	59	CIMP.Neg	mss	CMS2	WT
TCGA-AG-A02N	67	Male	STAGE II	C1	GI.HM-indel	0	1885	NA	msi	CMS3	KM1
TCGA-AG-A02X	77	Male	STAGE I	C1	GI.CIN	0	1247	CIMP.High	mss	CMS3	KM1
TCGA-AG-A032	68	Male	STAGE IIIB	C1	NA	0	1157	CIMP.Neg	mss	CMS2	KM2

## Sheet: Table S4
Table S4. Comparison of RNA, protein, and phosphorylation site abundance changes between KRAS-Mut and WT tumors.
RNA	logPvalue_RNA	Protein/Phosphoprotein	logPvalue_Pro/Pho	Type	EnrichementInWhichGroup
ALCAM	1.47477	ALCAM	1.50803	Protein	KRAS-Mut
ANPEP	-1.69303	ANPEP	-1.63602	Protein	KRAS-Wt
ARHGAP10	-2.50792	ARHGAP10	-1.4542	Protein	KRAS-Wt
ARRB2	-2.10004	ARRB2	-1.75557	Protein	KRAS-Wt
ATP1B1	1.38518	ATP1B1	1.5586	Protein	KRAS-Mut
ATP6V1C1	-2.37475	ATP6V1C1	-2.48632	Protein	KRAS-Wt
AUP1	-1.55009	AUP1	-1.34142	Protein	KRAS-Wt
BAIAP2	-1.51225	BAIAP2	-2.14459	Protein	KRAS-Wt
C19orf33	1.32175	C19orf33	1.37977	Protein	KRAS-Mut
CCDC43	-1.4542	CCDC43	-1.55755	Protein	KRAS-Wt
CCDC91	1.67982	CCDC91	1.76324	Protein	KRAS-Mut
CD47	-1.72862	CD47	-1.41744	Protein	KRAS-Wt
CMAS	1.59275	CMAS	2.32259	Protein	KRAS-Mut
CNP	-2.03637	CNP	-2.14957	Protein	KRAS-Wt
COLGALT1	-1.58421	COLGALT1	-1.31396	Protein	KRAS-Wt
COQ8A	-1.81461	COQ8A	-1.60134	Protein	KRAS-Wt
CTSA	-1.85145	CTSA	-1.49135	Protein	KRAS-Wt
CYB5R2	3.10738	CYB5R2	1.31539	Protein	KRAS-Mut
DGAT1	-2.29673	DGAT1	-2.32403	Protein	KRAS-Wt
DHRS11	-2.22001	DHRS11	-1.38124	Protein	KRAS-Wt
DNAJC8	-1.54166	DNAJC8	-1.969	Protein	KRAS-Wt
ECH1	1.30224	ECH1	1.8238	Protein	KRAS-Mut
EHD1	-1.60137	EHD1	-1.75563	Protein	KRAS-Wt
EHHADH	2.51867	EHHADH	2.39059	Protein	KRAS-Mut
EIF2B1	2.07053	EIF2B1	1.66223	Protein	KRAS-Mut
EPB41L2	2.79064	EPB41L2	2.09998	Protein	KRAS-Mut
EPHB3	2.50783	EPHB3	2.18036	Protein	KRAS-Mut
ETHE1	1.40126	ETHE1	1.49967	Protein	KRAS-Mut
FHL2	1.60996	FHL2	3.05317	Protein	KRAS-Mut
FOXRED1	-2.639	FOXRED1	-1.57563	Protein	KRAS-Wt
FTH1	-1.70632	FTH1	-1.54166	Protein	KRAS-Wt
GPA33	1.32175	GPA33	1.78728	Protein	KRAS-Mut
GPX2	1.37717	GPX2	2.38527	Protein	KRAS-Mut
GSPT2	3.11316	GSPT2	1.44409	Protein	KRAS-Mut
HGH1	-1.4542	HGH1	-1.90742	Protein	KRAS-Wt
HINT3	-2.35909	HINT3	-1.81464	Protein	KRAS-Wt
IFIT3	-2.65007	IFIT3	-1.60136	Protein	KRAS-Wt
IFIT5	-2.27108	IFIT5	-2.16457	Protein	KRAS-Wt
IFITM1	-1.89802	IFITM1	-1.34396	Protein	KRAS-Wt
IGFBP2	1.59705	IGFBP2	2.88268	Protein	KRAS-Mut
KCNN4	3.44085	KCNN4	3.47495	Protein	KRAS-Mut
KRT18	1.84221	KRT18	2.1148	Protein	KRAS-Mut
LGALS4	1.38518	LGALS4	1.74661	Protein	KRAS-Mut
LLGL1	-1.63606	LLGL1	-1.77797	Protein	KRAS-Wt
MLEC	1.51638	MLEC	1.86075	Protein	KRAS-Mut
MON2	2.4011	MON2	1.83763	Protein	KRAS-Mut
MX1	-2.99376	MX1	-2.59492	Protein	KRAS-Wt
MX2	-2.68912	MX2	-1.66219	Protein	KRAS-Wt
NAPRT	-2.80206	NAPRT	-1.36921	Protein	KRAS-Wt
NDUFS6	1.55012	NDUFS6	-1.52477	Protein	KRAS-Wt
NEBL	2.43815	NEBL	1.35328	Protein	KRAS-Mut
NME3	-1.68866	NME3	-1.78723	Protein	KRAS-Wt
NMNAT3	1.39732	NMNAT3	1.43779	Protein	KRAS-Mut
NOSTRIN	1.32963	NOSTRIN	1.41343	Protein	KRAS-Mut
NT5C3A	-1.32178	NT5C3A	-1.92153	Protein	KRAS-Wt
NUDT4	1.47889	NUDT4	1.66288	Protein	KRAS-Mut
OCLN	-1.57563	OCLN	-1.41746	Protein	KRAS-Wt
OGFR	-1.55857	OGFR	-1.67977	Protein	KRAS-Wt
PARP10	-3.39663	PARP10	-1.6447	Protein	KRAS-Wt
PARP12	-1.71969	PARP12	-1.4984	Protein	KRAS-Wt
PGM2L1	2.68912	PGM2L1	1.94998	Protein	KRAS-Mut
PIK3R1	2.34337	PIK3R1	2.88258	Protein	KRAS-Mut
PIP4K2C	3.62842	PIP4K2C	3.49168	Protein	KRAS-Mut
PKP4	2.83646	PKP4	1.39839	Protein	KRAS-Mut
PLEKHA5	2.25567	PLEKHA5	2.15456	Protein	KRAS-Mut
PRPF31	1.32183	PRPF31	1.35333	Protein	KRAS-Mut
PSIP1	-2.05099	PSIP1	-2.07542	Protein	KRAS-Wt
RAB32	2.79639	RAB32	1.45008	Protein	KRAS-Mut
RABL6	1.57992	RABL6	1.53742	Protein	KRAS-Mut
RASA1	1.38923	RASA1	1.446	Protein	KRAS-Mut
RELL1	-2.06576	RELL1	-1.83437	Protein	KRAS-Wt
RFC1	-1.33749	RFC1	-1.7691	Protein	KRAS-Wt
ROCK2	2.36952	ROCK2	2.15959	Protein	KRAS-Mut
RPS15	1.77814	RPS15	1.58846	Protein	KRAS-Mut
SLC25A3	1.32176	SLC25A3	1.49974	Protein	KRAS-Mut
SLC25A6	2.43815	SLC25A6	1.48719	Protein	KRAS-Mut
SMC3	-1.833	SMC3	-1.32572	Protein	KRAS-Wt
SP110	-2.74545	SP110	-1.7029	Protein	KRAS-Wt
STK39	1.4872	STK39	1.62296	Protein	KRAS-Mut
TAP1	-2.73968	TAP1	-2.08523	Protein	KRAS-Wt
TAP2	-2.28125	TAP2	-1.32569	Protein	KRAS-Wt
TBXAS1	3.8324	TBXAS1	2.15955	Protein	KRAS-Mut
TMSB10	2.05096	TMSB10	1.32569	Protein	KRAS-Mut
TSPAN8	3.15536	TSPAN8	3.91068	Protein	KRAS-Mut
TXNDC9	1.49968	TXNDC9	1.80091	Protein	KRAS-Mut
VCPIP1	-1.36125	VCPIP1	-2.0315	Protein	KRAS-Wt
BAIAP2	-1.51225	BAIAP2_S366	-1.36724	Phosphoprotein	KRAS-Wt
BCL11A	1.76017	BCL11A_S608	1.65409	Phosphoprotein	KRAS-Mut
CLDN2	2.7736	CLDN2_S208	1.4929	Phosphoprotein	KRAS-Mut
IFIH1	-1.46916	IFIH1_S301	-2.52481	Phosphoprotein	KRAS-Wt
KALRN	1.87003	KALRN_T1912	1.32225	Phosphoprotein	KRAS-Mut
KRT18	1.84221	KRT18_S398	1.42555	Phosphoprotein	KRAS-Mut
MAP4K2	-1.86085	MAP4K2_S328	-1.61618	Phosphoprotein	KRAS-Wt
NAB2	-1.40136	NAB2_S6	-1.49155	Phosphoprotein	KRAS-Wt
NAB2	-1.40136	NAB2_S479	-1.37652	Phosphoprotein	KRAS-Wt
PSIP1	-2.05099	PSIP1_S106	-1.3441	Phosphoprotein	KRAS-Wt
RFC1	-1.33749	RFC1_S368	-2.1148	Phosphoprotein	KRAS-Wt
RFC1	-1.33749	RFC1_S69	-1.40674	Phosphoprotein	KRAS-Wt
SCAF11	1.72418	SCAF11_S608	1.33142	Phosphoprotein	KRAS-Mut
SH3BP4	2.61694	SH3BP4_S246	2.35382	Phosphoprotein	KRAS-Mut
SH3BP4	2.61694	SH3BP4_S296	2.33977	Phosphoprotein	KRAS-Mut
SUDS3	2.31744	SUDS3_S236	-1.37718	Phosphoprotein	KRAS-Wt
SUDS3	2.31744	SUDS3_S237	-1.37718	Phosphoprotein	KRAS-Wt
TGFBR2	2.41693	TGFBR2_S553	2.35625	Phosphoprotein	KRAS-Mut
TMCC1	5.42305	TMCC1_S382	1.55857	Phosphoprotein	KRAS-Mut

## Sheet: Table S5
Table S5. Detailed clinical annotation of CPTAC cohort.
Tumor_Sample_Barcode	AGE	GENDER	OS_STATUS	OS_MONTHS	TUMOR_SITE	STAGE	MUTATION_RATE	MUTATION_PHENOTYPE	INTEGRATED_PHENOTYPE	Transcriptomic_subtype	Proteomic_subtype	ImmuneSubtype	CIN	KRAS_mut	KRAS_mutation_subtype
01CO005	70	Female	1	44	Sigmoid Colon	II	10.4	MSS	Epithelial	CMS2	E	1	CIN.high	0	WT
01CO006	75	Female	0	30	Ascending Colon	III	1.2667	MSS	EMT	CMS3	C	2	CIN.low	0	WT
01CO008	54	Female	0	31	Descending Colon	II	1.8333	MSS	Epithelial	CMS3	E	1	CIN.high	1	KM1
01CO013	58	Male	0	13	Sigmoid Colon	I	29.5	MSS	Epithelial	CMS3	NA	1	CIN.high	0	WT
01CO014	78	Female	0	31	Hepatix Flexure	III	39.7667	MSI-H	Hypermutated	CMS3	NA	3	CIN.high	0	WT
01CO015	89	Male	0	31	Cecum	I	6.3333	MSS	Epithelial	CMS2	E	1	CIN.high	0	WT
01CO019	63	Female	0	30	Sigmoid Colon	III	5.0667	MSS	Epithelial	CMS2	E	1	CIN.high	0	WT
01CO022	77	Female	0	31	Cecum	I	79.0333	MSI-H	Hypermutated	CMS3	B	1	CIN.high	0	WT
05CO002	NA	Female	0	29	Sigmoid Colon	III	5.6667	MSS	EMT	CMS4	D	2	CIN.high	0	WT
05CO003	NA	Male	0	27	Ascending Colon	II	43.4667	MSI-H	Hypermutated	CMS1	B	3	CIN.low	0	WT
05CO006	83	Female	0	27	Cecum	III	34.8333	MSI-H	Hypermutated	CMS1	B	3	CIN.high	0	WT
05CO011	39	Male	0	32	Sigmoid Colon	II	6.0333	MSS	Epithelial	CMS2	E	1	CIN.high	0	WT
05CO015	74	Female	1	11	Ascending Colon	II	52.1667	MSI-H	Hypermutated	CMS1	B	2	CIN.low	0	WT
05CO020	93	Female	0	31	Cecum	II	14.6333	MSS	Epithelial	NA	NA	1	CIN.high	1	KM1
05CO026	70	Female	0	26	Splenic Flexure	III	7.2333	MSS	Epithelial	CMS2	E	1	CIN.high	1	KM1
05CO028	61	Female	0	27	Ascending Colon	I	13.2667	MSS	Epithelial	CMS3	E	1	CIN.high	1	KM1
05CO029	55	Female	0	30	Hepatix Flexure	II	8.2333	MSS	Epithelial	CMS3	E	1	CIN.high	0	WT
05CO032	79	Male	0	28	Ascending Colon	III	41.1	MSI-H	Hypermutated	CMS1	B	3	CIN.low	0	WT
05CO033	61	Male	0	28	Cecum	III	8.4667	MSS	EMT	CMS4	C	2	CIN.low	1	KM2
05CO034	55	Female	0	31	Cecum	III	5.1	MSS	Epithelial	CMS2	A	2	CIN.high	0	WT
05CO035	64	Female	0	30	Ascending Colon	II	11.9	MSS	Epithelial	NA	A	2	CIN.high	0	WT
05CO037	50	Male	0	28	Sigmoid Colon	II	48.6667	MSI-H	Hypermutated	NA	B	3	CIN.low	0	WT
05CO039	74	Male	1	18	Ascending Colon	II	58.5667	MSI-H	Hypermutated	CMS3	E	3	CIN.high	0	WT
05CO041	79	Female	0	30	Ascending Colon	II	92.1	MSI-H	Hypermutated	CMS1	B	3	CIN.high	0	WT
05CO044	71	Female	0	30	Descending Colon	II	101.633	MSI-H	Hypermutated	CMS1	B	3	CIN.low	0	WT
05CO045	75	Female	0	29	Ascending Colon	III	9.2	MSS	Epithelial	NA	NA	3	NA	0	WT
05CO047	56	Male	0	29	Sigmoid Colon	I	6.5	MSS	Epithelial	CMS2	NA	1	CIN.high	0	WT
05CO048	78	Female	0	28	Ascending Colon	III	43.9333	MSI-H	Hypermutated	CMS1	B	1	CIN.high	0	WT
05CO049	88	Male	0	27	Hepatix Flexure	II	7.7	MSS	Epithelial	NA	E	1	CIN.low	0	WT
05CO050	67	Female	0	25	Cecum	III	83.3667	MSI-H	Hypermutated	CMS3	C	1	CIN.low	0	WT
05CO053	52	Male	0	30	Cecum	II	6.5	MSS	Epithelial	CMS3	E	1	CIN.high	1	KM1
05CO054	86	Male	0	30	Cecum	I	13.5333	MSS	Epithelial	CMS3	E	1	CIN.high	1	KM1
06CO001	75	Male	0	7	Ascending Colon	III	4.4667	MSS	Epithelial	CMS2	E	1	CIN.high	0	WT
06CO002	73	Female	0	27	Sigmoid Colon	III	7.1	MSS	EMT	CMS4	C	2	CIN.high	0	WT
09CO005	69	Female	0	24	Cecum	III	16.9	MSS	Epithelial	NA	D	3	CIN.high	1	KM1
09CO006	87	Male	0	3	Ascending Colon	I	6.4333	MSS	Epithelial	CMS3	NA	1	CIN.high	1	KM1
09CO008	54	Male	0	28	Cecum	III	8.5333	MSS	Epithelial	CMS2	A	1	CIN.high	0	WT
09CO011	75	Female	0	20	Cecum	I	16.3	MSS	Epithelial	CMS3	E	1	CIN.high	1	KM1
09CO013	50	Male	0	15	Cecum	III	6.9667	MSS	Epithelial	CMS2	E	1	CIN.high	1	KM1
09CO014	67	Male	0	27	Ascending Colon	II	11.6	MSS	Epithelial	CMS2	A	2	CIN.high	1	KM1
09CO015	69	Male	0	30	Cecum	III	6.1667	MSS	Epithelial	CMS2	E	3	CIN.high	0	WT
09CO018	53	Female	0	23	Sigmoid Colon	III	8.5	MSS	Epithelial	NA	B	3	CIN.high	0	WT
09CO019	88	Male	0	17	Hepatix Flexure	I	7	MSS	Epithelial	CMS2	E	1	CIN.high	1	KM2
09CO022	72	Female	0	26	Cecum	II	7.5667	MSS	Epithelial	CMS2	E	1	CIN.high	1	KM1
11CO005	66	Female	0	32	Sigmoid Colon	III	4.2	MSS	EMT	CMS4	C	2	CIN.low	1	KM2
11CO007	64	Female	0	31	Ascending Colon	II	76.2333	MSI-H	Hypermutated	CMS1	B	3	CIN.high	0	WT
11CO008	67	Female	0	32	Sigmoid Colon	III	6.7	MSS	EMT	CMS4	C	2	CIN.high	1	KM2
11CO010	59	Female	0	31	Ascending Colon	II	8.7333	MSS	Epithelial	CMS2	E	2	CIN.high	0	WT
11CO018	74	Male	0	31	Hepatix Flexure	II	72.2333	MSI-H	Hypermutated	CMS1	B	2	CIN.low	0	WT
11CO019	74	Female	0	31	Cecum	III	12.5	MSS	EMT	CMS4	NA	2	CIN.high	0	WT
11CO020	55	Male	0	31	Sigmoid Colon	III	10.5	MSS	Epithelial	NA	C	3	CIN.high	1	KM1
11CO021	75	Female	1	8	Sigmoid Colon	IV	6.8667	MSS	EMT	CMS4	NA	2	CIN.high	1	KM2
11CO022	72	Male	0	32	Sigmoid Colon	IV	10.2	MSS	Epithelial	CMS2	E	1	CIN.high	0	WT
11CO027	55	Female	0	32	Sigmoid Colon	II	8.5	MSS	Epithelial	CMS2	NA	1	CIN.high	0	WT
11CO030	55	Female	0	31	Descending Colon	II	5.4667	MSS	EMT	CMS4	C	2	CIN.high	0	WT
11CO031	54	Female	0	32	Descending Colon	II	36.2	MSI-H	Hypermutated	CMS1	B	3	CIN.high	0	WT
11CO032	58	Male	0	31	Sigmoid Colon	III	6.6	MSS	Epithelial	NA	C	3	CIN.high	0	WT
11CO033	55	Male	0	32	Descending Colon	II	73.3667	MSI-H	EMT	CMS4	C	2	CIN.low	0	WT
11CO036	37	Male	0	30	Ascending Colon	III	78.7333	MSI-H	Hypermutated	CMS1	B	3	CIN.high	0	WT
11CO037	52	Female	0	31	Sigmoid Colon	III	7.8333	MSS	EMT	CMS4	C	1	CIN.high	0	WT
11CO039	68	Female	0	32	Sigmoid Colon	II	9.0667	MSS	Epithelial	CMS2	D	1	CIN.high	0	WT
11CO042	71	Male	0	31	Splenic Flexure	II	8.9	MSS	Epithelial	CMS2	C	1	CIN.high	0	WT
11CO043	67	Female	0	31	Ascending Colon	II	6.3667	MSS	Epithelial	CMS2	D	1	CIN.high	1	KM2
11CO044	69	Female	1	20	Ascending Colon	IV	9.0333	MSS	Epithelial	NA	NA	2	CIN.high	1	KM2
11CO045	71	Female	0	32	Cecum	III	11.5333	MSS	EMT	CMS4	C	2	CIN.high	1	KM2
11CO047	65	Male	0	32	Sigmoid Colon	II	6.0333	MSS	Epithelial	CMS4	E	1	CIN.high	0	WT
11CO048	64	Male	0	32	Cecum	II	13.3333	MSS	EMT	CMS4	C	2	CIN.high	0	WT
11CO051	61	Female	0	35	Ascending Colon	II	44.8667	MSI-H	Hypermutated	CMS1	NA	2	CIN.low	0	WT
11CO052	66	Female	1	18	Cecum	III	9.3333	MSS	EMT	NA	B	2	CIN.low	1	KM2
11CO053	64	Female	0	34	Descending Colon	II	12.1	MSS	Epithelial	CMS2	NA	1	CIN.high	0	WT
11CO054	66	Female	0	34	Sigmoid Colon	II	6.7	MSS	Epithelial	CMS2	E	2	CIN.high	0	WT
11CO057	74	Male	0	33	Ascending Colon	III	7.4	MSS	Epithelial	NA	E	2	CIN.high	1	KM2
11CO058	56	Female	0	33	Ascending Colon	II	5.0667	MSS	EMT	CMS4	C	2	CIN.high	1	KM2
11CO061	48	Female	0	32	Ascending Colon	II	35.9667	MSI-H	Hypermutated	NA	C	3	CIN.low	0	WT
11CO062	75	Male	0	32	Ascending Colon	IV	6.8667	MSS	Epithelial	NA	B	3	CIN.high	1	KM2
11CO070	35	Male	0	31	Sigmoid Colon	III	462.267	NA	EMT	CMS4	C	2	CIN.low	1	KM2
11CO072	65	Female	0	11	Descending Colon	III	16.6333	MSS	Epithelial	CMS2	E	2	CIN.high	0	WT
11CO077	68	Male	0	32	Descending Colon	II	7.5	MSS	EMT	CMS4	C	2	CIN.high	0	WT
11CO079	75	Female	0	31	Sigmoid Colon	III	6.3333	MSS	Epithelial	CMS2	C	1	CIN.high	0	WT
14CO003	75	Female	0	42	Tranverse Colon	III	32.8667	MSI-H	Hypermutated	NA	E	3	CIN.high	0	WT
14CO005	75	Female	0	39	Cecum	II	11.5333	MSS	Epithelial	CMS2	NA	2	CIN.high	1	KM2
15CO001	57	Female	0	29	Sigmoid Colon	III	6.1	MSS	Epithelial	NA	C	1	CIN.high	1	KM1
15CO002	53	Female	0	27	Hepatix Flexure	II	5.6667	MSS	Epithelial	NA	A	1	CIN.high	0	WT
16CO002	68	Male	0	35	Splenic Flexure	III	4.3667	MSS	Epithelial	CMS2	NA	2	CIN.high	0	WT
16CO003	63	Female	0	31	Sigmoid Colon	II	7.7667	MSS	EMT	CMS4	C	2	CIN.high	0	WT
16CO006	64	Male	0	15	Hepatix Flexure	IV	8	MSS	Epithelial	CMS2	B	2	CIN.high	1	KM2
16CO011	59	Male	0	35	Ascending Colon	III	8.6333	MSS	EMT	NA	C	2	CIN.high	0	WT
20CO001	54	Female	0	29	Ascending Colon	III	8.3667	MSS	EMT	CMS4	C	2	CIN.low	1	KM2
20CO003	60	Female	1	26	Descending Colon	IV	76.6333	MSI-H	EMT	CMS4	C	2	CIN.low	0	WT
20CO004	56	Male	0	29	Cecum	III	7.9667	MSS	Epithelial	CMS2	E	1	CIN.high	1	KM1
20CO007	55	Male	0	23	Descending Colon	II	35.9333	MSS	Epithelial	CMS3	E	1	CIN.low	1	KM1
21CO006	76	Male	0	31	Sigmoid Colon	I	6.3333	MSS	EMT	CMS4	C	2	CIN.high	0	WT
21CO007	50	Male	0	23	Sigmoid Colon	IV	7.8	MSS	Epithelial	CMS2	E	1	CIN.high	1	KM1
22CO004	52	Male	0	29	Sigmoid Colon	II	7.2333	MSS	Epithelial	NA	E	1	CIN.high	0	WT
22CO006	57	Female	1	28	Ascending Colon	III	44.8333	MSI-H	EMT	CMS4	C	2	CIN.low	0	WT
27CO004	51	Female	0	36	Cecum	III	5.2333	MSS	EMT	NA	C	2	CIN.high	1	KM2

## Sheet: Table S6
Table S6. Differential phosphosites among KM1 and KM2 subtype.
Phosphoprotein site	logFC	AveExpr	t	P.Value	adj.P.Val	B	logP	group
PALLD_S1179	-1.31654	-0.229682	-8.49583	2.18747e-10	9.94387e-07	13.573	6.00244	KM2-upregulated
CALD1_S643	-1.35824	-0.731059	-8.42652	2.69518e-10	9.94387e-07	13.3758	6.00244	KM2-upregulated
CALD1_S783	-1.37926	-0.879779	-8.15041	6.22366e-10	1.53081e-06	12.5839	5.81508	KM2-upregulated
JCAD_S1281	-1.21821	-0.744324	-7.83099	1.65564e-09	2.81128e-06	11.6563	5.5511	KM2-upregulated
TNS1_S1400	-1.24568	-0.459985	-7.7708	1.99321e-09	2.81128e-06	11.4801	5.5511	KM2-upregulated
PALLD_S1101	-1.21905	-0.606997	-7.71721	2.3519e-09	2.81128e-06	11.323	5.5511	KM2-upregulated
TNS1_S1119	-1.13137	-1.04049	-7.67657	2.66688e-09	2.81128e-06	11.2037	5.5511	KM2-upregulated
MSR1_S27	-1.37424	-0.169894	-7.51588	4.39024e-09	4.04945e-06	10.73	5.3926	KM2-upregulated
SYNPO2_S226	-1.39106	-1.48318	-7.41891	5.93775e-09	4.28346e-06	10.4429	5.36821	KM2-upregulated
DPYSL3_S522	-0.863176	-0.257618	-7.36999	6.91691e-09	4.28346e-06	10.2977	5.36821	KM2-upregulated
MAP1A_S986	-0.902529	-0.529471	-7.35017	7.35859e-09	4.28346e-06	10.2388	5.36821	KM2-upregulated
MAP1A_S1776	-1.109	-0.592559	-7.34683	7.4358e-09	4.28346e-06	10.2289	5.36821	KM2-upregulated
FLNA_S1630	-1.14541	-1.10947	-7.3421	7.54641e-09	4.28346e-06	10.2148	5.36821	KM2-upregulated
FLNA_S977	-1.14594	-1.14722	-7.20627	1.15448e-08	6.08492e-06	9.81023	5.21575	KM2-upregulated
MYO1F_S1023	-0.758721	-0.0386309	-7.14813	1.3855e-08	6.81571e-06	9.63656	5.16649	KM2-upregulated
PHLDB1_S461	-0.924426	-0.465316	-7.07865	1.72361e-08	7.94906e-06	9.42861	5.09968	KM2-upregulated
VIM_S5	-1.15832	-0.408294	-7.00385	2.18119e-08	9.46766e-06	9.20432	5.02376	KM2-upregulated
MAP1A_T616	-1.11741	-0.563235	-6.96953	2.43033e-08	9.96302e-06	9.10127	5.00161	KM2-upregulated
MAP1A_S527	-0.836588	-0.538882	-6.94183	2.65216e-08	1.01976e-05	9.01805	4.9915	KM2-upregulated
PALLD_S1116	-1.02103	-0.775103	-6.91478	2.88843e-08	1.01976e-05	8.93672	4.9915	KM2-upregulated
SPECC1_T58	-0.873394	-0.204297	-6.91328	2.90216e-08	1.01976e-05	8.9322	4.9915	KM2-upregulated
MARCKS_S170	-1.75265	-0.762471	-6.8898	3.1255e-08	1.03415e-05	8.86155	4.98541	KM2-upregulated
AKAP12_S627	-1.09962	-0.706426	-6.87132	3.31333e-08	1.03415e-05	8.80593	4.98541	KM2-upregulated
PHLDB2_S212	-1.18585	-0.707179	-6.86437	3.38689e-08	1.03415e-05	8.785	4.98541	KM2-upregulated
PALLD_S1118	-0.835853	-0.67375	-6.85364	3.50371e-08	1.03415e-05	8.75268	4.98541	KM2-upregulated
KNG1_S329	-1.14406	-0.668529	-6.80241	4.11976e-08	1.16922e-05	8.59828	4.9321	KM2-upregulated
FAM129A_S602	-0.996882	-1.19688	-6.78157	4.40051e-08	1.20264e-05	8.53543	4.91986	KM2-upregulated
MAP1A_S526	-0.828	-0.575412	-6.76819	4.59085e-08	1.20985e-05	8.49506	4.91727	KM2-upregulated
RUNX2_S28	-0.883723	-0.0378054	-6.70304	5.64289e-08	1.43582e-05	8.29833	4.8429	KM2-upregulated
EPB41L3_S7	-1.03611	-0.853321	-6.66449	6.37623e-08	1.56097e-05	8.18181	4.80661	KM2-upregulated
KNG1_S275	-0.983259	-0.542606	-6.64835	6.71117e-08	1.56097e-05	8.13299	4.80661	KM2-upregulated
NHSL2_S210	-0.950838	-0.434839	-6.63708	6.95539e-08	1.56097e-05	8.0989	4.80661	KM2-upregulated
TGFB1I1_S137	-1.71753	-1.11878	-6.63592	6.9809e-08	1.56097e-05	8.09541	4.80661	KM2-upregulated
MFGE8_S42	-0.856706	0.0388294	-6.59914	7.84505e-08	1.66471e-05	7.9841	4.77866	KM2-upregulated
MAP1A_S322	-0.962815	-0.666484	-6.59321	7.99404e-08	1.66471e-05	7.96616	4.77866	KM2-upregulated
AKAP12_S629	-1.05938	-0.716368	-6.58662	8.16312e-08	1.66471e-05	7.94619	4.77866	KM2-upregulated
KNG1_S332	-1.06744	-0.709397	-6.57959	8.34725e-08	1.66471e-05	7.92492	4.77866	KM2-upregulated
PPP1R18_S224	-0.819035	0.0124059	-6.5526	9.09421e-08	1.72199e-05	7.84317	4.76397	KM2-upregulated
COL1A1_S176	-1.07478	-0.339903	-6.55236	9.10116e-08	1.72199e-05	7.84244	4.76397	KM2-upregulated
ENAH_S508	-0.996441	-0.652397	-6.54422	9.33954e-08	1.72291e-05	7.81778	4.76374	KM2-upregulated
TNS1_S1307	-0.959665	-0.597609	-6.50953	1.04279e-07	1.87676e-05	7.71263	4.72659	KM2-upregulated
NGFR_S313	-1.04509	-0.67419	-6.40906	1.4353e-07	2.52168e-05	7.40784	4.59831	KM2-upregulated
NEXN_S569	-0.968559	-0.637485	-6.39493	1.50128e-07	2.57627e-05	7.36496	4.58901	KM2-upregulated
MAP1A_S612	-1.07565	-0.623088	-6.37907	1.57903e-07	2.62728e-05	7.31678	4.58049	KM2-upregulated
SVIL_S547	-1.32135	-1.39185	-6.36891	1.63092e-07	2.62728e-05	7.28593	4.58049	KM2-upregulated
BICC1_S679	-0.999512	-0.00909118	-6.36758	1.63782e-07	2.62728e-05	7.2819	4.58049	KM2-upregulated
MYH10_S1952	-0.876661	-0.120572	-6.32427	1.88e-07	2.84779e-05	7.15032	4.54549	KM2-upregulated
ARHGEF38_S55	1.04829	0.251945	6.32297	1.88778e-07	2.84779e-05	7.14638	4.54549	KM1-upregulated
PARVA_S28	-1.41668	-1.21355	-6.31044	1.96463e-07	2.84779e-05	7.1083	4.54549	KM2-upregulated
TNS1_S445	-1.49623	-1.19512	-6.30661	1.98875e-07	2.84779e-05	7.09666	4.54549	KM2-upregulated
AHNAK2_S332	-1.48206	-1.73809	-6.30597	1.99279e-07	2.84779e-05	7.09472	4.54549	KM2-upregulated
MAP1A_S2106	-0.979118	-0.600559	-6.30376	2.00685e-07	2.84779e-05	7.08802	4.54549	KM2-upregulated
AMOTL1_S809	-0.757513	-0.575679	-6.28114	2.15678e-07	2.92074e-05	7.01926	4.53451	KM2-upregulated
MAP1B_S541	-1.16936	-0.830787	-6.28018	2.16343e-07	2.92074e-05	7.01632	4.53451	KM2-upregulated
TNS1_S1124	-1.10671	-1.08112	-6.27822	2.177e-07	2.92074e-05	7.01036	4.53451	KM2-upregulated
PDLIM4_S165	-0.6695	-0.0594559	-6.25771	2.32399e-07	3.02625e-05	6.94801	4.5191	KM2-upregulated
EPB41L3_S88	-1.19593	-0.888397	-6.25587	2.33766e-07	3.02625e-05	6.94241	4.5191	KM2-upregulated
SPP1_S234	-1.57338	-0.204529	-6.24525	2.41813e-07	3.07645e-05	6.91012	4.51195	KM2-upregulated
SVIL_T657	-1.12172	-1.00841	-6.20157	2.77927e-07	3.42421e-05	6.77729	4.46544	KM2-upregulated
CALD1_S480	-1.09853	-1.19441	-6.201	2.78429e-07	3.42421e-05	6.77557	4.46544	KM2-upregulated
PHLDB1_S578	-0.942118	-0.440471	-6.1692	3.08137e-07	3.72745e-05	6.67882	4.42859	KM2-upregulated
SEPT5_S327	-0.923431	-0.255858	-6.16113	3.16164e-07	3.76286e-05	6.65428	4.42448	KM2-upregulated
PALLD_S1121	-0.864706	-0.702529	-6.14538	3.32453e-07	3.86618e-05	6.60633	4.41272	KM2-upregulated
PLIN1_S130	-1.81137	-1.05151	-6.14268	3.35324e-07	3.86618e-05	6.59813	4.41272	KM2-upregulated
SORBS1_T601	-1.31809	-1.24966	-6.13468	3.43987e-07	3.90505e-05	6.57379	4.40837	KM2-upregulated
NEXN_S564	-0.909647	-0.716088	-6.11565	3.6551e-07	4.08651e-05	6.51587	4.38865	KM2-upregulated
PALLD_S728	-1.08954	-0.939949	-6.08305	4.05557e-07	4.46657e-05	6.41666	4.35003	KM2-upregulated
BICC1_S803	-0.765112	0.145826	-6.07121	4.21169e-07	4.5703e-05	6.38061	4.34006	KM2-upregulated
VCL_S275	-1.29728	-0.891025	-6.06335	4.31862e-07	4.57259e-05	6.35668	4.33984	KM2-upregulated
CDK14_S95	-0.933993	-0.0768934	-6.06196	4.33773e-07	4.57259e-05	6.35247	4.33984	KM2-upregulated
LMCD1_S16	-1.38329	-0.0845588	-6.04337	4.60281e-07	4.78368e-05	6.29586	4.32024	KM2-upregulated
LMOD1_S135	-1.10521	-1.41222	-5.99515	5.3682e-07	5.4345e-05	6.14907	4.26484	KM2-upregulated
AKAP12_S612	-1.29347	-1.01647	-5.99467	5.37632e-07	5.4345e-05	6.14763	4.26484	KM2-upregulated
ROR2_S449	-0.961525	-0.448486	-5.97281	5.76468e-07	5.67305e-05	6.08107	4.24618	KM2-upregulated
ENAH_T464	-1.08684	-0.992372	-5.97193	5.78098e-07	5.67305e-05	6.07837	4.24618	KM2-upregulated
SYNM_S1312	-1.03233	-1.44215	-5.96858	5.84296e-07	5.67305e-05	6.0682	4.24618	KM2-upregulated
SPEG_S2130	-1.11294	-1.36319	-5.96039	5.99771e-07	5.74768e-05	6.04325	4.24051	KM2-upregulated
PDLIM7_S111	-1.10236	-0.833841	-5.94507	6.29813e-07	5.91762e-05	5.99661	4.22785	KM2-upregulated
TNS1_S1381	-1.07729	-1.14532	-5.94322	6.33544e-07	5.91762e-05	5.99098	4.22785	KM2-upregulated
SORBS1_T497	-1.1175	-1.17634	-5.92955	6.61781e-07	6.10411e-05	5.94937	4.21438	KM2-upregulated
SVIL_S467	-1.02708	-1.1166	-5.92288	6.76015e-07	6.15842e-05	5.92906	4.21053	KM2-upregulated
AKAP12_S286	-1.20859	-1.14972	-5.91145	7.01117e-07	6.2622e-05	5.89427	4.20327	KM2-upregulated
RAB11FIP5_S307	-0.748672	-0.180066	-5.91	7.04381e-07	6.2622e-05	5.88984	4.20327	KM2-upregulated
ADRA2A_S331	-1.0897	-0.686909	-5.89741	7.33246e-07	6.44122e-05	5.85151	4.19103	KM2-upregulated
MAP1B_S544	-1.09885	-0.876925	-5.89232	7.45236e-07	6.46953e-05	5.83604	4.18913	KM2-upregulated
SVIL_S707	-1.1271	-1.28717	-5.87076	7.98313e-07	6.84971e-05	5.77039	4.16433	KM2-upregulated
PPP1R18_S368	-0.946592	0.00209216	-5.86408	8.155e-07	6.91676e-05	5.75006	4.1601	KM2-upregulated
TGFB1I1_S143	-1.0665	-1.02569	-5.83625	8.91205e-07	7.47296e-05	5.66536	4.12651	KM2-upregulated
GIT2_S614	-1.01284	-0.743507	-5.82454	9.25135e-07	7.60733e-05	5.62971	4.11877	KM2-upregulated
SCARF2_S687	-0.754806	-0.0364235	-5.82362	9.27849e-07	7.60733e-05	5.62691	4.11877	KM2-upregulated
MAP7D1_S442	-0.780215	-0.318976	-5.81663	9.48772e-07	7.6934e-05	5.60563	4.11388	KM2-upregulated
FN1_S2384	-1.17937	-0.272383	-5.80748	9.7687e-07	7.83514e-05	5.57779	4.10595	KM2-upregulated
FCER1G_T78	-1.05979	-0.0775679	-5.79418	1.01921e-06	8.06479e-05	5.53731	4.09341	KM2-upregulated
RAB23_S186	-1.00239	-0.886719	-5.78631	1.04511e-06	8.06479e-05	5.51337	4.09341	KM2-upregulated
MAP1B_S1915	-1.00624	-1.22232	-5.78488	1.04987e-06	8.06479e-05	5.50903	4.09341	KM2-upregulated
MAP1B_S561	-1.02529	-0.748	-5.78218	1.05896e-06	8.06479e-05	5.5008	4.09341	KM2-upregulated
CEP170_S1165	-0.737851	-0.0426196	-5.78183	1.06015e-06	8.06479e-05	5.49973	4.09341	KM2-upregulated
COL6A3_S1783	-0.991318	-0.677547	-5.7754	1.08212e-06	8.14795e-05	5.48016	4.08895	KM2-upregulated
MYLK_S1209	-0.826658	-0.877491	-5.76168	1.1305e-06	8.39414e-05	5.43844	4.07602	KM2-upregulated
ARHGEF17_S546	-0.962382	-0.464274	-5.75973	1.13757e-06	8.39414e-05	5.43248	4.07602	KM2-upregulated
SORBS2_S245	-0.899922	-0.775549	-5.75119	1.16896e-06	8.54037e-05	5.40651	4.06852	KM2-upregulated
EPB41L3_S448	-0.929912	-1.07304	-5.74467	1.19351e-06	8.63424e-05	5.38669	4.06378	KM2-upregulated
AHNAK_S4130	-0.825893	-0.607252	-5.71366	1.31758e-06	9.40834e-05	5.29234	4.02649	KM2-upregulated
ADAM10_T719	-0.802776	-0.488106	-5.71151	1.32664e-06	9.40834e-05	5.2858	4.02649	KM2-upregulated
MDFIC_S124	-0.95949	-0.629879	-5.70865	1.33877e-06	9.40834e-05	5.27712	4.02649	KM2-upregulated
SYNPO_S833	-0.921294	-0.243382	-5.69606	1.39361e-06	9.70134e-05	5.23883	4.01317	KM2-upregulated
ZYX_S344	-0.999529	-0.461735	-5.69066	1.4178e-06	9.77753e-05	5.22241	4.00977	KM2-upregulated
FLNA_S2158	-0.801	-0.620706	-5.68741	1.43256e-06	9.78782e-05	5.21253	4.00931	KM2-upregulated
JCAD_S1225	-1.07636	-0.614329	-5.68261	1.45467e-06	9.8477e-05	5.19792	4.00667	KM2-upregulated
MYLK_S947	-0.740235	-0.726671	-5.67547	1.48814e-06	9.967e-05	5.17622	4.00144	KM2-upregulated
AKAP12_S258	-1.1406	-0.604685	-5.67313	1.4993e-06	9.967e-05	5.16909	4.00144	KM2-upregulated
PALLD_S1104	-0.886294	-0.707676	-5.65904	1.56815e-06	0.000102637	5.12626	3.9887	KM2-upregulated
PDLIM7_S260	-1.00276	-0.435176	-5.65832	1.57175e-06	0.000102637	5.12408	3.9887	KM2-upregulated
AKAP12_S1395	-0.877535	-0.621703	-5.64938	1.61717e-06	0.000104677	5.0969	3.98015	KM2-upregulated
AHNAK_S4520	-1.15524	-1.25127	-5.64291	1.65084e-06	0.000105566	5.07725	3.97648	KM2-upregulated
MAP1A_T1835	-0.889501	-0.742121	-5.64127	1.65953e-06	0.000105566	5.07224	3.97648	KM2-upregulated
PARVB_S20	-0.868012	-0.833553	-5.63759	1.67908e-06	0.000105897	5.06107	3.97512	KM2-upregulated
SPARCL1_S295	-0.991725	-0.817976	-5.62274	1.76045e-06	0.000110088	5.01593	3.95826	KM2-upregulated
TGFB1I1_S194	-0.852471	-0.591059	-5.60368	1.87066e-06	0.000115997	4.95802	3.93555	KM2-upregulated
VCAN_S2116	-0.9795	0.10425	-5.59701	1.91083e-06	0.000117073	4.93775	3.93154	KM2-upregulated
TAGLN_S186	-1.49666	-1.66301	-5.59555	1.91975e-06	0.000117073	4.93332	3.93154	KM2-upregulated
PHLDB1_S404	-0.824328	-0.347071	-5.58654	1.97562e-06	0.000119493	4.90596	3.92266	KM2-upregulated
MAP1A_T504	-0.660712	-0.440162	-5.58298	1.99818e-06	0.000119863	4.89513	3.92131	KM2-upregulated
PPFIBP1_T603	-0.823182	-0.134956	-5.58046	2.01423e-06	0.000119863	4.8875	3.92131	KM2-upregulated
MAP1A_S667	-0.878212	-0.865371	-5.56359	2.1254e-06	0.000125467	4.83626	3.90147	KM2-upregulated
CCDC88A_S1417	-0.841345	-0.216551	-5.56032	2.14766e-06	0.000125774	4.82633	3.90041	KM2-upregulated
CDK17_S137	-0.929309	-0.14464	-5.53862	2.30128e-06	0.00013371	4.76045	3.87384	KM2-upregulated
BASP1_T196	-0.864456	-0.157949	-5.53271	2.34502e-06	0.000134901	4.74249	3.86998	KM2-upregulated
ARHGEF17_S420	-0.962096	-0.426217	-5.53093	2.35835e-06	0.000134901	4.73709	3.86998	KM2-upregulated
PPP1R12B_S839	-1.43893	-1.12049	-5.52201	2.42623e-06	0.000137717	4.71003	3.86101	KM2-upregulated
AHNAK2_S842	-1.15079	-1.56157	-5.51036	2.51788e-06	0.000141035	4.67468	3.85067	KM2-upregulated
JCAD_S255	-0.870853	-0.687574	-5.50973	2.52291e-06	0.000141035	4.67277	3.85067	KM2-upregulated
LSP1_S188	-0.796985	-0.346472	-5.4812	2.7627e-06	0.000153278	4.58621	3.81452	KM2-upregulated
FRMD6_S544	-0.616505	-0.248015	-5.46794	2.88171e-06	0.000158688	4.546	3.79946	KM2-upregulated
HIST2H4B_Y89	-0.878453	-1.24327	-5.4473	3.0772e-06	0.000168029	4.48343	3.77461	KM2-upregulated
SORBS1_S86	-1.27694	-1.17903	-5.44529	3.0969e-06	0.000168029	4.47735	3.77461	KM2-upregulated
TNS2_S120	-0.854353	-0.766829	-5.44035	3.14601e-06	0.000169448	4.46235	3.77096	KM2-upregulated
ARFIP1_S132	-0.999312	-0.820915	-5.43665	3.18319e-06	0.000169703	4.45115	3.77031	KM2-upregulated
ALB_S82	-0.973471	-0.498971	-5.43531	3.19674e-06	0.000169703	4.4471	3.77031	KM2-upregulated
MAP1B_S1797	-0.757147	-0.773779	-5.42073	3.34849e-06	0.000176489	4.40289	3.75328	KM2-upregulated
DPYSL3_T509	-0.9655	-0.815221	-5.41031	3.46116e-06	0.000181134	4.37135	3.742	KM2-upregulated
DBN1_S142	-0.822941	-0.184059	-5.40258	3.54722e-06	0.00018433	4.34794	3.7344	KM2-upregulated
PLEKHO1_S271	-0.869182	-0.672368	-5.39485	3.63547e-06	0.000187595	4.32451	3.72678	KM2-upregulated
MAP7D1_S116	-0.704125	-0.132219	-5.39206	3.66785e-06	0.000187952	4.31606	3.72595	KM2-upregulated
C11orf96_S399	-1.32441	-0.562618	-5.38789	3.71672e-06	0.000187957	4.30345	3.72594	KM2-upregulated
MAP1A_S896	-0.765588	-0.452618	-5.38754	3.72085e-06	0.000187957	4.30239	3.72594	KM2-upregulated
KIF1B_S1141	-0.701549	-0.162486	-5.38556	3.74437e-06	0.000187957	4.29639	3.72594	KM2-upregulated
LMOD1_S133	-0.879894	-1.33289	-5.37729	3.84401e-06	0.000191655	4.27135	3.71748	KM2-upregulated
PPFIBP1_S466	-0.742412	-0.0957353	-5.36934	3.94228e-06	0.000195236	4.2473	3.70944	KM2-upregulated
PCDH7_S1011	-0.897794	-0.770397	-5.36617	3.98227e-06	0.000195901	4.23768	3.70796	KM2-upregulated
TLN1_S2162	-0.843176	0.156	-5.36173	4.03879e-06	0.000196563	4.22425	3.7065	KM2-upregulated
AHNAK2_S294	-0.844647	-0.588581	-5.36093	4.04901e-06	0.000196563	4.22184	3.7065	KM2-upregulated
VIM_S39	-1.09303	-0.605103	-5.34425	4.26924e-06	0.000204426	4.17137	3.68946	KM2-upregulated
AHNAK_S5031	-1.21485	-1.29302	-5.3433	4.28221e-06	0.000204426	4.16848	3.68946	KM2-upregulated
SPP1_S254	-1.35076	-0.00263627	-5.34242	4.29409e-06	0.000204426	4.16584	3.68946	KM2-upregulated
SYNPO_S812	-0.689432	-0.0803676	-5.33623	4.37937e-06	0.000205929	4.1471	3.68628	KM2-upregulated
FERMT2_S159	-0.7935	-0.875779	-5.33587	4.3843e-06	0.000205929	4.14603	3.68628	KM2-upregulated
CCDC88A_S1820	-1.00481	-0.312279	-5.33256	4.43071e-06	0.000205929	4.136	3.68628	KM2-upregulated
VIM_S51	-0.854588	-0.321618	-5.33085	4.45476e-06	0.000205929	4.13084	3.68628	KM2-upregulated
AKAP12_S283	-1.34168	-1.08945	-5.32795	4.49602e-06	0.000205929	4.12205	3.68628	KM2-upregulated
SVIL_S1322	-0.742794	-0.820191	-5.32773	4.49904e-06	0.000205929	4.12141	3.68628	KM2-upregulated
TNS2_S931	-0.829694	-0.782171	-5.3262	4.52101e-06	0.000205929	4.11677	3.68628	KM2-upregulated
C5AR1_S327	-1.03848	-0.205868	-5.31765	4.64531e-06	0.000210293	4.09093	3.67718	KM2-upregulated
VCL_S721	-0.953441	-0.538309	-5.31012	4.75773e-06	0.000214069	4.06815	3.66945	KM2-upregulated
FNDC1_S1083	-1.01829	-0.117902	-5.30514	4.8334e-06	0.000216156	4.05311	3.66523	KM2-upregulated
SYNPO_S754	-0.704353	-0.291353	-5.30263	4.8721e-06	0.000216574	4.04551	3.66439	KM2-upregulated
ACTN4_S159	-0.682809	-0.116337	-5.29786	4.94629e-06	0.000218555	4.03112	3.66044	KM2-upregulated
NAV1_S90	-0.714794	-0.241868	-5.27002	5.40285e-06	0.00023535	3.94701	3.62829	KM2-upregulated
APOB_S4048	-0.858794	-0.466344	-5.26896	5.421e-06	0.00023535	3.94381	3.62829	KM2-upregulated
MAP1A_S1144	-0.763824	-0.249076	-5.26847	5.42953e-06	0.00023535	3.94232	3.62829	KM2-upregulated
SVIL_S261	-0.800765	-0.659147	-5.26705	5.45397e-06	0.00023535	3.93804	3.62829	KM2-upregulated
TPM1_S87	-1.06195	-1.64454	-5.25185	5.72319e-06	0.000245532	3.89214	3.60989	KM2-upregulated
MAP1B_S1312	-0.774603	-0.796016	-5.24524	5.84433e-06	0.000249279	3.87219	3.60331	KM2-upregulated
MAP3K2_S153	-0.885699	-0.443724	-5.24235	5.898e-06	0.000250123	3.86349	3.60185	KM2-upregulated
ACTB_S33	-1.23397	-1.33572	-5.23688	6.00107e-06	0.00025304	3.84698	3.59681	KM2-upregulated
FLNA_S1459	-0.998659	-0.808879	-5.22778	6.17673e-06	0.000257503	3.81951	3.58922	KM2-upregulated
AKAP12_S1331	-0.773206	-0.596397	-5.2227	6.27681e-06	0.000260205	3.8042	3.58468	KM2-upregulated
BAG3_S195	-0.760063	-0.621049	-5.21775	6.3759e-06	0.000262837	3.78928	3.58031	KM2-upregulated
LMOD1_S85	-1.2768	-1.38769	-5.21598	6.41187e-06	0.000262851	3.78393	3.58029	KM2-upregulated
ITGA5_S127	-0.809979	-0.808601	-5.21393	6.45358e-06	0.000263099	3.77775	3.57988	KM2-upregulated
SPON1_S30	-1.47145	-0.291479	-5.21125	6.50862e-06	0.000263885	3.76966	3.57858	KM2-upregulated
AKAP12_T608	-1.02778	-0.888991	-5.20199	6.70232e-06	0.000268623	3.74174	3.57086	KM2-upregulated
AMPD2_S100	-0.890841	-0.320411	-5.19992	6.74629e-06	0.000268623	3.73551	3.57086	KM2-upregulated
SERPINC1_S68	-0.705559	-0.438956	-5.19876	6.77109e-06	0.000268623	3.73201	3.57086	KM2-upregulated
FLNA_S310	-0.806978	-1.33025	-5.18913	6.98066e-06	0.000275456	3.70299	3.55995	KM2-upregulated
AKAP2_S748	-0.909439	-0.287521	-5.18315	7.11395e-06	0.000277676	3.68498	3.55646	KM2-upregulated
CAV1_S37	-1.09132	-1.45257	-5.18065	7.1705e-06	0.000277676	3.67744	3.55646	KM2-upregulated
SPARCL1_S414	-1.07563	-0.8527	-5.17839	7.22204e-06	0.000277676	3.67062	3.55646	KM2-upregulated
MCAM_S606	-0.892171	-0.899532	-5.1753	7.29286e-06	0.000277676	3.66133	3.55646	KM2-upregulated
PHLDB1_S696	-0.697441	-0.203603	-5.17498	7.30033e-06	0.000277676	3.66036	3.55646	KM2-upregulated
PHLDB1_T694	-0.697441	-0.203603	-5.17498	7.30033e-06	0.000277676	3.66036	3.55646	KM2-upregulated
PHLDB1_T697	-0.697441	-0.203603	-5.17498	7.30033e-06	0.000277676	3.66036	3.55646	KM2-upregulated
PHLDB1_S518	-0.707144	-0.16706	-5.1665	7.49886e-06	0.000283765	3.63481	3.54704	KM2-upregulated
MYLK_T1774	-1.06735	-1.35953	-5.16003	7.65375e-06	0.000288148	3.61535	3.54038	KM2-upregulated
MAP1B_S832	-0.863735	-0.851515	-5.15471	7.78368e-06	0.000291171	3.59932	3.53585	KM2-upregulated
MRVI1_S670	-1.00785	-0.854956	-5.15352	7.81296e-06	0.000291171	3.59575	3.53585	KM2-upregulated
ANTXR1_S362	-0.646772	0.0768493	-5.15073	7.88227e-06	0.000292278	3.58734	3.5342	KM2-upregulated
TLN1_S1164	-0.831406	-0.469526	-5.14785	7.95443e-06	0.000293479	3.57866	3.53242	KM2-upregulated
LCP1_S5	-0.750529	-0.126265	-5.13914	8.1763e-06	0.000299203	3.55247	3.52403	KM2-upregulated
LIPE_S855	-1.54384	-0.588297	-5.13859	8.19068e-06	0.000299203	3.5508	3.52403	KM2-upregulated
DPYSL3_S102	-0.854608	-0.365951	-5.12435	8.56767e-06	0.000311386	3.50797	3.5067	KM2-upregulated
ATP2B4_S13	-0.803265	-1.08162	-5.12284	8.60859e-06	0.000311386	3.50343	3.5067	KM2-upregulated
CEP170_S958	-0.90561	-0.273095	-5.12114	8.65482e-06	0.000311531	3.49833	3.5065	KM2-upregulated
ARHGAP30_S630	-0.820206	-0.174515	-5.1186	8.72471e-06	0.000312523	3.49068	3.50512	KM2-upregulated
FERMT2_S177	-0.936765	-1.00709	-5.11592	8.79882e-06	0.000313516	3.48263	3.50374	KM2-upregulated
RCSD1_S68	-0.648618	-0.208321	-5.11454	8.83741e-06	0.000313516	3.47846	3.50374	KM2-upregulated
PLXDC2_S506	-0.868618	0.0511029	-5.11111	8.93365e-06	0.000314789	3.46815	3.50198	KM2-upregulated
C11orf96_S406	-0.830178	-0.350111	-5.11022	8.95862e-06	0.000314789	3.4655	3.50198	KM2-upregulated
MAP1B_S1378	-0.924206	-0.777691	-5.10356	9.14912e-06	0.000319959	3.44547	3.49491	KM2-upregulated
MYL9_T135	-0.789412	-0.992124	-5.10126	9.21589e-06	0.000320774	3.43855	3.4938	KM2-upregulated
AHNAK_S570	-0.960324	-0.866868	-5.08914	9.57532e-06	0.000330346	3.40214	3.48103	KM2-upregulated
MRVI1_S657	-1.18295	-0.713864	-5.08848	9.59539e-06	0.000330346	3.40014	3.48103	KM2-upregulated
TNS1_S1269	-0.742559	-0.877868	-5.08749	9.62521e-06	0.000330346	3.39719	3.48103	KM2-upregulated
EML1_S113	-0.772772	-1.15692	-5.08059	9.83731e-06	0.000336063	3.37645	3.47358	KM2-upregulated
HDGFL3_S162	-0.888559	-0.399868	-5.07561	9.9931e-06	0.000339811	3.3615	3.46876	KM2-upregulated
PHLDB1_S430	-1.02453	-0.214147	-5.07012	1.01676e-05	0.000343219	3.34503	3.46443	KM2-upregulated
AHNAK_S2836	-0.788243	-0.540533	-5.06954	1.01863e-05	0.000343219	3.34327	3.46443	KM2-upregulated
TGFB1I1_S141	-0.960059	-1.10594	-5.06389	1.03694e-05	0.000347703	3.32633	3.45879	KM2-upregulated
CLASP1_S1091	-0.614759	-0.106962	-5.06254	1.04136e-05	0.000347703	3.32227	3.45879	KM2-upregulated
SASH3_S25	-0.964024	-0.341765	-5.05907	1.05282e-05	0.000349553	3.31186	3.45649	KM2-upregulated
CDK17_S180	-0.909329	-0.289218	-5.05801	1.05638e-05	0.000349553	3.30865	3.45649	KM2-upregulated
ITGB4_S1180	0.659797	-0.158935	5.05549	1.06481e-05	0.000350769	3.30109	3.45498	KM1-upregulated
RASA3_S809	-0.632168	-0.162957	-5.04386	1.10455e-05	0.000362244	3.26623	3.441	KM2-upregulated
SORBS1_S85	-1.12148	-1.02115	-5.03897	1.12175e-05	0.000366255	3.25153	3.43622	KM2-upregulated
UBE2E2_S11	-0.72176	-0.107015	-5.03325	1.14212e-05	0.000371266	3.2344	3.43032	KM2-upregulated
MYO18A_S1970	-0.624971	-0.261015	-5.03042	1.15237e-05	0.000372955	3.2259	3.42834	KM2-upregulated
MAP1A_S900	-0.821074	-0.435022	-5.0255	1.17037e-05	0.000377124	3.21117	3.42352	KM2-upregulated
VCL_S357	-0.662054	-0.654589	-5.02166	1.18462e-05	0.000380044	3.19965	3.42017	KM2-upregulated
FLNA_S2577	-0.814096	-1.13254	-5.02029	1.18973e-05	0.000380044	3.19556	3.42017	KM2-upregulated
PPP1R18_S195	-0.696706	-0.152988	-5.00395	1.2526e-05	0.000397443	3.14657	3.40073	KM2-upregulated
DACT3_S271	-0.704254	-0.768571	-5.00228	1.25918e-05	0.000397443	3.14159	3.40073	KM2-upregulated
APBB2_S409	-0.657955	-0.184667	-5.00199	1.26036e-05	0.000397443	3.1407	3.40073	KM2-upregulated
NHSL2_S435	-0.84849	-0.35748	-4.99917	1.2716e-05	0.000399282	3.13226	3.39872	KM2-upregulated
MYH11_S638	-0.909365	-1.12381	-4.98704	1.32107e-05	0.000413059	3.09596	3.38399	KM2-upregulated
EPB41L3_S760	-0.767375	-0.975332	-4.98338	1.33637e-05	0.000413498	3.08501	3.38353	KM2-upregulated
TGFB1I1_S216	-0.880954	-1.06791	-4.98335	1.33649e-05	0.000413498	3.08492	3.38353	KM2-upregulated
CDK11A_S577	0.933669	-0.0201875	4.98269	1.33929e-05	0.000413498	3.08293	3.38353	KM1-upregulated
PLG_S477	-0.938086	-0.416155	-4.96658	1.40893e-05	0.000432608	3.03472	3.36391	KM2-upregulated
AKAP2_S720	-0.965176	-0.517912	-4.96568	1.41291e-05	0.000432608	3.03205	3.36391	KM2-upregulated
JPH2_S486	-0.964941	-1.03806	-4.95637	1.45492e-05	0.000442356	3.00419	3.35423	KM2-upregulated
CALD1_S493	-1.07928	-1.14145	-4.95597	1.45673e-05	0.000442356	3.003	3.35423	KM2-upregulated
LMOD1_S12	-1.15346	-1.40317	-4.95375	1.46696e-05	0.000443049	2.99635	3.35355	KM2-upregulated
NEXN_S365	-1.12258	-0.372365	-4.95286	1.47103e-05	0.000443049	2.99372	3.35355	KM2-upregulated
SORBS1_S481	-0.770449	-1.05855	-4.95087	1.48029e-05	0.000444028	2.98775	3.35259	KM2-upregulated
MAP1B_S1265	-0.7295	-0.429838	-4.94743	1.49636e-05	0.000447031	2.97748	3.34966	KM2-upregulated
DACT3_S6	-0.826206	-0.597703	-4.94511	1.50733e-05	0.000448493	2.97054	3.34824	KM2-upregulated
VCL_S434	-0.786624	-0.414429	-4.94305	1.51714e-05	0.000449598	2.96437	3.34718	KM2-upregulated
SASH3_S27	-0.888118	-0.226882	-4.93898	1.53665e-05	0.000452474	2.95223	3.34441	KM2-upregulated
SPP1_S219	-1.03744	-0.125535	-4.93847	1.53911e-05	0.000452474	2.9507	3.34441	KM2-upregulated
CAVIN1_S365	-0.600529	-0.832485	-4.93624	1.54995e-05	0.000453853	2.94403	3.34308	KM2-upregulated
MPRIP_S993	-1.08114	-0.0169216	-4.92908	1.5852e-05	0.000462339	2.92265	3.33504	KM2-upregulated
SEPT4_S325	-0.624176	-0.208853	-4.91743	1.64427e-05	0.00047768	2.88787	3.32086	KM2-upregulated
SYNPO_S758	-0.810926	-0.367704	-4.91547	1.65445e-05	0.000478754	2.882	3.31989	KM2-upregulated
PDLIM7_T251	-0.603588	-0.671	-4.90684	1.69987e-05	0.000488198	2.85626	3.3114	KM2-upregulated
AHNAK_S5400	-1.14546	-1.01411	-4.90596	1.70456e-05	0.000488198	2.85364	3.3114	KM2-upregulated
PTPN14_S809	-0.613672	-0.144537	-4.90552	1.70694e-05	0.000488198	2.85232	3.3114	KM2-upregulated
PCDH7_S989	-0.766565	-0.709982	-4.89151	1.78366e-05	0.000506218	2.81053	3.29566	KM2-upregulated
TNS2_Y652	-0.912324	-0.812621	-4.88867	1.79962e-05	0.000508788	2.80207	3.29346	KM2-upregulated
EPB41L3_S5	-0.990115	-0.955787	-4.88686	1.80988e-05	0.000508875	2.79666	3.29339	KM2-upregulated
AHNAK_S4908	-1.01359	-0.708646	-4.88619	1.81372e-05	0.000508875	2.79465	3.29339	KM2-upregulated
MAP1B_S831	-0.967973	-0.907608	-4.88209	1.83716e-05	0.0005135	2.78245	3.28946	KM2-upregulated
CEP170_S359	-0.670941	-0.191588	-4.87781	1.86198e-05	0.000518474	2.7697	3.28527	KM2-upregulated
SORBS3_S530	-1.02247	-0.519294	-4.87296	1.89055e-05	0.000523115	2.75523	3.2814	KM2-upregulated
HOMER3_S256	-0.660206	-0.189838	-4.87257	1.89283e-05	0.000523115	2.75408	3.2814	KM2-upregulated
APOA2_S68	-1.15983	-0.647054	-4.86768	1.92207e-05	0.000529214	2.73952	3.27637	KM2-upregulated
SVIL_S245	-0.754253	-0.29295	-4.86429	1.94264e-05	0.00053287	2.7294	3.27338	KM2-upregulated
VIM_S325	-0.728894	-0.219182	-4.86312	1.94979e-05	0.00053287	2.72591	3.27338	KM2-upregulated
EFS_S298	-0.853524	-0.182994	-4.8612	1.96154e-05	0.000534103	2.7202	3.27238	KM2-upregulated
SYNM_S936	-1.13388	-1.77967	-4.85733	1.98548e-05	0.000538634	2.70868	3.26871	KM2-upregulated
SORBS1_S472	-1.13753	-1.56721	-4.85397	2.00647e-05	0.000542335	2.69868	3.26573	KM2-upregulated
ZYX_S259	-0.647375	-0.390036	-4.85018	2.03047e-05	0.000546818	2.68739	3.26216	KM2-upregulated
ACTN1_S362	-0.675379	-0.325304	-4.84535	2.06139e-05	0.000553126	2.67303	3.25718	KM2-upregulated
CEP170_S881	-0.877319	-0.268326	-4.8423	2.08118e-05	0.000556414	2.66395	3.2546	KM2-upregulated
TNS1_T575	-0.846082	-0.345162	-4.84058	2.09242e-05	0.000557399	2.65884	3.25383	KM2-upregulated
PDLIM4_S112	-0.798353	-0.320588	-4.83796	2.10968e-05	0.000559975	2.65103	3.25183	KM2-upregulated
NF2_S518	-0.651125	-0.256849	-4.8265	2.18673e-05	0.000578346	2.61696	3.23781	KM2-upregulated
TLN1_S979	-0.777418	-0.683115	-4.82462	2.19963e-05	0.000579682	2.61137	3.23681	KM2-upregulated
LIMCH1_S377	-0.997691	-0.835154	-4.81226	2.28638e-05	0.000600399	2.57463	3.22156	KM2-upregulated
BICC1_S633	-0.912525	-0.125298	-4.80935	2.30733e-05	0.000603751	2.56597	3.21914	KM2-upregulated
SORBS1_S89	-1.07656	-1.16763	-4.80603	2.33142e-05	0.000607899	2.55611	3.21617	KM2-upregulated
CNN1_T259	-0.991779	-1.6086	-4.80369	2.34854e-05	0.000608402	2.54916	3.21581	KM2-upregulated
FLNA_T1639	-0.678624	-0.734976	-4.80204	2.36071e-05	0.000609079	2.54425	3.21533	KM2-upregulated
AHNAK_S5830	-1.17724	-1.13575	-4.79963	2.37856e-05	0.000611548	2.53709	3.21357	KM2-upregulated
TNS1_S1371	-0.748853	-0.441056	-4.79699	2.39828e-05	0.000614475	2.52926	3.2115	KM2-upregulated
MYH11_S8	-1.07997	-2.03993	-4.7942	2.41931e-05	0.000614882	2.52096	3.21121	KM2-upregulated
SORBS2_S278	-1.07621	-1.2804	-4.79381	2.4222e-05	0.000614882	2.51983	3.21121	KM2-upregulated
ZNF326_S270	1.10866	-0.0158441	4.79346	2.42486e-05	0.000614882	2.51879	3.21121	KM1-upregulated
VCL_S290	-0.638029	-0.0914265	-4.79232	2.43353e-05	0.000614968	2.5154	3.21115	KM2-upregulated
SVIL_S63	-0.716154	-0.717257	-4.78467	2.49243e-05	0.000627702	2.49269	3.20225	KM2-upregulated
MYLK_S1776	-1.01532	-1.18016	-4.78184	2.51457e-05	0.000631122	2.48429	3.19989	KM2-upregulated
PHLDB1_S520	-0.612069	-0.137828	-4.77902	2.53683e-05	0.000634551	2.47593	3.19753	KM2-upregulated
PPP1R14A_S26	-1.12529	-1.30833	-4.77599	2.561e-05	0.000638434	2.46692	3.19488	KM2-upregulated
SYNM_S584	-0.955691	-1.43449	-4.76862	2.6206e-05	0.00065109	2.44508	3.18636	KM2-upregulated
AHNAK_S4386	-0.807359	-0.516244	-4.76565	2.64506e-05	0.00065283	2.43626	3.1852	KM2-upregulated
MAP7D1_S399	-0.699112	-0.238332	-4.76562	2.64529e-05	0.00065283	2.43618	3.1852	KM2-upregulated
FGA_S274	-1.21715	-0.791351	-4.76414	2.65752e-05	0.000653662	2.4318	3.18465	KM2-upregulated
PRAM1_S406	-0.816287	0.0594081	-4.76192	2.67601e-05	0.000653898	2.42522	3.18449	KM2-upregulated
AKAP12_S248	-0.992265	-0.618632	-4.76135	2.68083e-05	0.000653898	2.42351	3.18449	KM2-upregulated
AHNAK_S1010	-1.06241	-1.08703	-4.75982	2.69362e-05	0.000653898	2.41899	3.18449	KM2-upregulated
TNS1_S1299	-0.889194	-0.849484	-4.75978	2.69393e-05	0.000653898	2.41888	3.18449	KM2-upregulated
AKAP2_S393	-0.696471	-0.188235	-4.75404	2.74268e-05	0.000663548	2.40186	3.17813	KM2-upregulated
AHNAK_S93	-0.625147	-0.588103	-4.74867	2.789e-05	0.00067255	2.38596	3.17228	KM2-upregulated
TPM1_S215	-1.28362	-1.62331	-4.74511	2.8202e-05	0.00067786	2.3754	3.16886	KM2-upregulated
AHSG_S138	-1.12376	-0.923324	-4.73702	2.89232e-05	0.000692936	2.35143	3.15931	KM2-upregulated
CNN1_S215	-1.03851	-1.50077	-4.73085	2.94851e-05	0.000699583	2.33317	3.15516	KM2-upregulated
ARPP19_S104	-1.40068	-1.33919	-4.72753	2.97917e-05	0.000704592	2.32335	3.15206	KM2-upregulated
ASAP1_S843	-0.630724	-0.0658147	-4.72151	3.03557e-05	0.00071336	2.30555	3.14669	KM2-upregulated
AHNAK_S819	-1.06679	-0.734485	-4.71992	3.05068e-05	0.000714635	2.30084	3.14592	KM2-upregulated
MAP1B_S1427	-0.701393	-0.833931	-4.7184	3.06521e-05	0.000715765	2.29633	3.14523	KM2-upregulated
SPARCL1_S92	-1.09747	-1.32237	-4.71217	3.12525e-05	0.000727483	2.27792	3.13818	KM2-upregulated
PPP3CC_S483	-0.871621	-0.591975	-4.70489	3.19701e-05	0.000741847	2.25638	3.12969	KM2-upregulated
DMXL2_S1400	-0.772789	-0.3764	-4.70032	3.24276e-05	0.000746924	2.2429	3.12672	KM2-upregulated
DPYSL3_T514	-0.82992	-0.797375	-4.70017	3.24434e-05	0.000746924	2.24244	3.12672	KM2-upregulated
EPB41L3_T462	-0.819926	-0.884213	-4.69968	3.24926e-05	0.000746924	2.241	3.12672	KM2-upregulated
LPP_T333	-0.833265	-0.942809	-4.69677	3.27882e-05	0.000747344	2.23241	3.12648	KM2-upregulated
AHNAK_S1580	-1.13316	-0.648316	-4.69672	3.27933e-05	0.000747344	2.23226	3.12648	KM2-upregulated
BAG3_S377	-0.667176	-0.561941	-4.69651	3.28147e-05	0.000747344	2.23164	3.12648	KM2-upregulated
TLN1_S2040	-0.931824	-0.884412	-4.69318	3.31573e-05	0.000752824	2.22179	3.12331	KM2-upregulated
TGOLN2_S71	-0.628694	-0.0472941	-4.69148	3.33328e-05	0.000754486	2.21678	3.12235	KM2-upregulated
LDB3_S129	-0.984882	-1.15129	-4.68654	3.38498e-05	0.000763847	2.20218	3.11699	KM2-upregulated
TNS1_S1257	-0.944691	-1.12004	-4.68427	3.40896e-05	0.000766911	2.19548	3.11525	KM2-upregulated
SMTN_S800	-0.751435	-1.02043	-4.68189	3.43435e-05	0.000770275	2.18844	3.11335	KM2-upregulated
PDLIM3_S93	-0.743539	-0.422348	-4.67985	3.45622e-05	0.000772831	2.18242	3.11192	KM2-upregulated
SMTN_S720	-0.737603	-1.21474	-4.67808	3.47527e-05	0.000774743	2.17721	3.11084	KM2-upregulated
AHNAK_S3362	-1.23666	-1.50034	-4.66859	3.57944e-05	0.000795563	2.14919	3.09933	KM2-upregulated
MAP1B_S1400	-0.782294	-0.962912	-4.6658	3.61057e-05	0.000800073	2.14098	3.09687	KM2-upregulated
EVI2B_S268	-0.902912	-0.261044	-4.66445	3.62576e-05	0.000801032	2.137	3.09635	KM2-upregulated
VCL_S795	-0.659632	-0.131926	-4.65711	3.7095e-05	0.000812543	2.11534	3.09015	KM2-upregulated
TLN1_S1878	-0.647538	-0.330334	-4.65699	3.71089e-05	0.000812543	2.11498	3.09015	KM2-upregulated
PARVA_S14	-0.611824	-0.768941	-4.65421	3.74306e-05	0.000817161	2.1068	3.08769	KM2-upregulated
PHLDB2_S415	-0.731492	-0.567209	-4.6526	3.76184e-05	0.000818838	2.10205	3.0868	KM2-upregulated
DOCK2_S587	-0.733616	-0.259216	-4.64955	3.79773e-05	0.000820723	2.09305	3.0858	KM2-upregulated
SVIL_S914	-0.951309	-0.88489	-4.64926	3.80115e-05	0.000820723	2.0922	3.0858	KM2-upregulated
ADGRA2_S1107	-0.710627	-0.223875	-4.64903	3.80387e-05	0.000820723	2.09152	3.0858	KM2-upregulated
PHLDB1_S489	-0.793448	-0.596173	-4.6475	3.82197e-05	0.00082115	2.08701	3.08558	KM2-upregulated
FMNL1_S624	-0.720647	0.00929412	-4.64698	3.8281e-05	0.00082115	2.08549	3.08558	KM2-upregulated
DCLK1_S307	-0.708476	-0.695591	-4.64339	3.87105e-05	0.000825562	2.07492	3.08325	KM2-upregulated
LSP1_S252	-0.731618	0.0368676	-4.6378	3.93888e-05	0.000837608	2.05844	3.07696	KM2-upregulated
DOK3_S330	-0.736531	-0.0234419	-4.63519	3.97088e-05	0.000840005	2.05077	3.07572	KM2-upregulated
EXOC1_S448	-0.73865	-0.536965	-4.63503	3.97292e-05	0.000840005	2.05028	3.07572	KM2-upregulated
CLDN5_T207	-0.944235	-1.05551	-4.62551	4.09213e-05	0.00086028	2.02225	3.06536	KM2-upregulated
SYNM_S913	-0.90235	-0.986475	-4.62246	4.13101e-05	0.000865987	2.01329	3.06249	KM2-upregulated
TNS1_S764	-0.822912	-0.453868	-4.62066	4.1542e-05	0.00086838	2.00798	3.06129	KM2-upregulated
EPHB2_S776	0.96946	-0.210814	4.61881	4.17811e-05	0.000870913	2.00254	3.06003	KM1-upregulated
ATL1_S10	-0.747776	-0.530053	-4.61446	4.23483e-05	0.000878338	1.98976	3.05634	KM2-upregulated
FBLN1_S147	-1.00798	-0.257798	-4.61	4.29389e-05	0.000886129	1.97663	3.0525	KM2-upregulated
FLNA_S1084	-0.612	-0.36114	-4.60254	4.39441e-05	0.000903241	1.95469	3.0442	KM2-upregulated
EPB41L3_S11	-0.863679	-0.744023	-4.60119	4.4128e-05	0.000904501	1.95074	3.04359	KM2-upregulated
SORBS1_S599	-1.10212	-1.35512	-4.59286	4.52825e-05	0.000925595	1.92626	3.03358	KM2-upregulated
ACTN1_S677	-0.862392	-1.47237	-4.59172	4.54424e-05	0.000926296	1.92292	3.03325	KM2-upregulated
ACTB_T318	-0.902324	-1.58647	-4.57986	4.71431e-05	0.000953066	1.8881	3.02088	KM2-upregulated
TNS1_S912	-0.649574	-0.781507	-4.57273	4.81968e-05	0.000970912	1.86715	3.01282	KM2-upregulated
MYLK_S1419	-0.86	-1.30956	-4.57211	4.8289e-05	0.000970912	1.86534	3.01282	KM2-upregulated
NUCB1_S369	-0.671594	-0.0111868	-4.56408	4.95041e-05	0.000992036	1.84179	3.00347	KM2-upregulated
ACTB_S323	-0.635488	-0.67215	-4.5631	4.96544e-05	0.000992036	1.83892	3.00347	KM2-upregulated
VASP_S239	-0.819094	-0.556347	-4.56252	4.9743e-05	0.000992036	1.83723	3.00347	KM2-upregulated
LMOD1_S512	-0.959147	-1.36293	-4.54328	5.27944e-05	0.00104723	1.78083	2.97996	KM2-upregulated
MAPK1_Y187	-0.646382	-0.538574	-4.54047	5.32543e-05	0.00105352	1.77261	2.97736	KM2-upregulated
MYH11_S1667	-0.737108	-1.2683	-4.53835	5.36055e-05	0.0010554	1.76639	2.97658	KM2-upregulated
ARHGEF7_S703	-0.718559	-0.528721	-4.53817	5.36352e-05	0.0010554	1.76586	2.97658	KM2-upregulated
FLNA_S2152	-0.674235	-0.756853	-4.53684	5.38559e-05	0.00105547	1.76197	2.97655	KM2-upregulated
PALLD_S893	-1.16609	-0.784603	-4.53642	5.3925e-05	0.00105547	1.76076	2.97655	KM2-upregulated
AHNAK_S3360	-1.07069	-1.39276	-4.5182	5.70487e-05	0.00111072	1.70743	2.9544	KM2-upregulated
UGP2_S13	-0.672266	-0.558292	-4.516	5.74376e-05	0.00111535	1.70099	2.95259	KM2-upregulated
NEFM_S620	-0.95	-1.39315	-4.51003	5.85059e-05	0.00113311	1.68354	2.94573	KM2-upregulated
TNS1_T1433	-1.23982	-1.41367	-4.49206	6.18411e-05	0.00119215	1.63105	2.92367	KM2-upregulated
PLIN1_S497	-1.67926	-1.33195	-4.49187	6.18776e-05	0.00119215	1.63049	2.92367	KM2-upregulated
TNS1_T911	-0.7021	-1.00957	-4.4865	6.29094e-05	0.00120607	1.61484	2.91863	KM2-upregulated
PI4KA_S256	-0.625037	-0.300923	-4.48641	6.29268e-05	0.00120607	1.61458	2.91863	KM2-upregulated
MAP1B_S1389	-0.780853	-0.757485	-4.48053	6.4079e-05	0.00122497	1.5974	2.91187	KM2-upregulated
MAP1B_S1779	-0.929118	-0.792265	-4.47721	6.47375e-05	0.00123436	1.58772	2.90856	KM2-upregulated
TNS1_S828	-0.846447	-1.19293	-4.47611	6.49561e-05	0.00123534	1.58453	2.90821	KM2-upregulated
PLEC_T4030	-1.03526	-0.389162	-4.47109	6.59697e-05	0.00125139	1.56988	2.90261	KM2-upregulated
VIM_S419	-0.875566	-0.101489	-4.4694	6.63134e-05	0.00125468	1.56496	2.90147	KM2-upregulated
SYNPO2_T1055	-1.17933	-1.55419	-4.4525	6.98554e-05	0.00131161	1.51572	2.8822	KM2-upregulated
TRIO_S2455	-0.613671	-0.222688	-4.45092	7.01957e-05	0.00131304	1.51112	2.88172	KM2-upregulated
SORBS1_S556	-1.11976	-1.44665	-4.45049	7.02876e-05	0.00131304	1.50988	2.88172	KM2-upregulated
SORBS1_S78	-1.15292	-1.49886	-4.44739	7.09627e-05	0.00132231	1.50083	2.87867	KM2-upregulated
MAP4K4_S639	-0.688871	-0.0386765	-4.44302	7.19216e-05	0.00133255	1.48813	2.87532	KM2-upregulated
FLNA_S1835	-0.607562	-0.331546	-4.44249	7.20388e-05	0.00133255	1.48659	2.87532	KM2-upregulated
SHANK3_S388	-0.646853	-0.228384	-4.44242	7.20544e-05	0.00133255	1.48639	2.87532	KM2-upregulated
DPYSL3_S541	-0.672927	-0.244253	-4.4396	7.26824e-05	0.00134081	1.47818	2.87263	KM2-upregulated
SIPA1L1_S1603	-0.855476	0.0618265	-4.43527	7.36561e-05	0.00135538	1.46559	2.86794	KM2-upregulated
UBE2E2_S19	-0.716735	-0.139176	-4.43341	7.40786e-05	0.00135666	1.46018	2.86753	KM2-upregulated
MYLK_T1778	-1.00368	-1.25957	-4.43335	7.40934e-05	0.00135666	1.45999	2.86753	KM2-upregulated
CALD1_S219	-0.961931	-1.48814	-4.43156	7.45024e-05	0.00135819	1.45478	2.86704	KM2-upregulated
SH3KBP1_S230	-0.807294	-0.373882	-4.43137	7.45447e-05	0.00135819	1.45424	2.86704	KM2-upregulated
TNS1_S907	-0.644971	-0.492162	-4.4277	7.53895e-05	0.0013702	1.44358	2.86322	KM2-upregulated
SVIL_S549	-1.32212	-1.14759	-4.42122	7.69071e-05	0.00139434	1.42473	2.85563	KM2-upregulated
PALLD_S984	-0.761118	-0.833941	-4.41916	7.73947e-05	0.00139645	1.41875	2.85498	KM2-upregulated
LRPAP1_S50	-0.634057	-0.0526775	-4.41913	7.74016e-05	0.00139645	1.41867	2.85498	KM2-upregulated
TAGLN_S181	-0.869235	-1.06121	-4.41683	7.79506e-05	0.00140231	1.41198	2.85316	KM2-upregulated
DACT3_S165	-0.769716	-0.630423	-4.4159	7.81741e-05	0.00140231	1.40928	2.85316	KM2-upregulated
RRP1B_S350	-0.848713	-0.377533	-4.41539	7.82965e-05	0.00140231	1.4078	2.85316	KM2-upregulated
MAP1B_S1793	-0.624529	-0.746912	-4.41028	7.95339e-05	0.00142062	1.39297	2.84752	KM2-upregulated
SNTB2_S222	-0.806765	-0.883471	-4.4065	8.04616e-05	0.00142062	1.382	2.84752	KM2-upregulated
CRKL_Y207	-0.650918	-0.598581	-4.40492	8.08546e-05	0.00142393	1.37739	2.84651	KM2-upregulated
CSRP1_S192	-0.768559	-0.90185	-4.40371	8.11539e-05	0.0014258	1.3739	2.84594	KM2-upregulated
CAMK2G_S321	-0.884524	-1.18146	-4.40227	8.15148e-05	0.00142874	1.3697	2.84505	KM2-upregulated
SYNPO_S840	-0.598147	-0.192691	-4.40112	8.18023e-05	0.00143038	1.36637	2.84455	KM2-upregulated
PALM_S124	-0.656982	-0.726815	-4.3935	8.3736e-05	0.00145728	1.34428	2.83646	KM2-upregulated
TPM1_S174	-0.822368	-1.18061	-4.38776	8.52228e-05	0.00147967	1.32764	2.82984	KM2-upregulated
ARHGEF6_S684	-0.800882	-0.334471	-4.38021	8.722e-05	0.00151079	1.30574	2.8208	KM2-upregulated
LMOD1_S555	-1.33185	-1.6588	-4.37593	8.83711e-05	0.00152714	1.29334	2.81612	KM2-upregulated
MYL12B_S20	-0.797265	-1.35572	-4.37381	8.8947e-05	0.0015335	1.2872	2.81431	KM2-upregulated
FGA_S364	-0.896559	-0.609926	-4.37268	8.92554e-05	0.00153422	1.28393	2.81411	KM2-upregulated
AHNAK_S5589	-0.795885	-0.807891	-4.37213	8.94045e-05	0.00153422	1.28235	2.81411	KM2-upregulated
AHNAK_S1123	-0.945912	-1.16822	-4.36686	9.08599e-05	0.00155558	1.26709	2.80811	KM2-upregulated
VIM_T436	-0.598559	-0.349662	-4.36105	9.24901e-05	0.00157435	1.25028	2.8029	KM2-upregulated
CALD1_S153	-0.904982	-0.748815	-4.36068	9.25961e-05	0.00157435	1.2492	2.8029	KM2-upregulated
FLNA_T2336	-0.942331	-0.732489	-4.35872	9.31512e-05	0.00157715	1.24355	2.80213	KM2-upregulated
PPP1R14A_S136	-0.662794	-0.744279	-4.35859	9.31885e-05	0.00157715	1.24317	2.80213	KM2-upregulated
NEFM_S615	-0.995876	-1.39457	-4.35579	9.39905e-05	0.00158462	1.23507	2.80008	KM2-upregulated
FLNA_S966	-0.901588	-1.45271	-4.35536	9.41162e-05	0.00158462	1.23381	2.80008	KM2-upregulated
VCL_S579	-0.718188	-0.401306	-4.35481	9.42738e-05	0.00158462	1.23223	2.80008	KM2-upregulated
APOL1_S311	-0.656316	-0.498702	-4.3525	9.49426e-05	0.00159223	1.22555	2.79799	KM2-upregulated
SPEG_S453	-0.744965	-0.726337	-4.34837	9.6148e-05	0.00160496	1.21362	2.79454	KM2-upregulated
MAP1A_S2449	-0.585076	-0.433756	-4.34794	9.62746e-05	0.00160496	1.21238	2.79454	KM2-upregulated
DES_S432	-0.810967	-1.1786	-4.34768	9.63539e-05	0.00160496	1.2116	2.79454	KM2-upregulated
MYO1C_S1041	-0.747699	-1.29623	-4.34364	9.75508e-05	0.00162123	1.19994	2.79015	KM2-upregulated
LMOD1_S119	-1.09797	-1.68616	-4.33696	9.95639e-05	0.00165097	1.18064	2.78226	KM2-upregulated
EPB41L2_S614	-0.865891	-0.72254	-4.33555	9.9993e-05	0.00165391	1.17657	2.78149	KM2-upregulated
MAP4K4_S900	-0.8055	-0.24	-4.33486	0.000100205	0.00165391	1.17458	2.78149	KM2-upregulated
MYOF_S174	-0.831838	-0.0892279	-4.33418	0.000100414	0.00165391	1.17261	2.78149	KM2-upregulated
SORBS1_T349	-0.868971	-1.05466	-4.33175	0.000101162	0.00166253	1.16559	2.77923	KM2-upregulated
LMOD1_S508	-0.976912	-1.5424	-4.33037	0.000101589	0.00166583	1.16162	2.77837	KM2-upregulated
ACTN1_S428	-0.733922	-1.35658	-4.32255	0.000104044	0.00169909	1.13906	2.76978	KM2-upregulated
SMTN_S779	-1.0863	-2.12797	-4.32245	0.000104078	0.00169909	1.13875	2.76978	KM2-upregulated
TNS1_S1429	-0.711699	-0.824798	-4.31611	0.000106111	0.00172847	1.12047	2.76234	KM2-upregulated
MYLK_S1773	-0.972059	-1.34859	-4.31123	0.000107702	0.00174667	1.10642	2.75779	KM2-upregulated
MYH10_S1956	-0.9285	-0.189985	-4.30837	0.000108647	0.00175813	1.09817	2.75495	KM2-upregulated
AKAP12_S598	-0.664147	-0.574456	-4.304	0.000110107	0.00177397	1.08556	2.75105	KM2-upregulated
MAP1A_S319	-0.794706	-0.828618	-4.29404	0.0001135	0.00182466	1.0569	2.73882	KM2-upregulated
RTN4_S181	-0.645984	-0.421715	-4.2902	0.000114838	0.00184	1.04583	2.73518	KM2-upregulated
HSPB1_S82	-0.791176	-0.875647	-4.28959	0.000115051	0.00184	1.04408	2.73518	KM2-upregulated
PKP3_S331	0.797881	-0.21536	4.28916	0.000115203	0.00184	1.04284	2.73518	KM1-upregulated
SVIL_S905	-0.816926	-1.06034	-4.2837	0.000117135	0.00186682	1.02714	2.7289	KM2-upregulated
CALD1_S202	-0.895176	0.129706	-4.2687	0.000122608	0.00194565	0.98402	2.71094	KM2-upregulated
FLNA_S377	-0.759871	-1.5675	-4.26651	0.000123431	0.00195449	0.977712	2.70897	KM2-upregulated
LRWD1_S212	0.609887	0.0987404	4.26245	0.000124964	0.00197453	0.966061	2.70454	KM1-upregulated
MAP1A_S1069	-0.702471	-0.625853	-4.24786	0.000130634	0.00205972	0.924181	2.68619	KM2-upregulated
FLNA_T2599	-0.716579	-1.0877	-4.24559	0.000131535	0.0020651	0.917694	2.68506	KM2-upregulated
EPN3_S449	1.02432	-0.331688	4.22966	0.000138057	0.00215831	0.872037	2.66589	KM1-upregulated
AHNAK_S511	-1.01806	-1.04115	-4.22527	0.000139909	0.00218265	0.859463	2.66102	KM2-upregulated
MAP1A_S2629	-0.932294	-0.830647	-4.219	0.000142597	0.002215	0.841513	2.65463	KM2-upregulated
AHNAK_S5110	-0.864976	-0.79576	-4.21854	0.000142796	0.002215	0.840196	2.65463	KM2-upregulated
TNS1_Y903	-0.662329	-0.798247	-4.21834	0.000142884	0.002215	0.839617	2.65463	KM2-upregulated
TGFB1I1_S186	-0.697882	-0.601647	-4.2125	0.000145436	0.00224983	0.822923	2.64785	KM2-upregulated
SYNPO_S909	-0.86805	-0.625753	-4.21077	0.0001462	0.00225693	0.817979	2.64648	KM2-upregulated
PRKG1_S64	-0.654829	-0.70675	-4.20862	0.000147155	0.00226493	0.811841	2.64494	KM2-upregulated
PDLIM3_S89	-0.606088	-0.540074	-4.20823	0.000147333	0.00226493	0.810701	2.64494	KM2-upregulated
MAP1B_S614	-0.721976	-1.01865	-4.20564	0.000148491	0.002278	0.803314	2.64245	KM2-upregulated
PLIN1_S436	-0.816712	-0.293026	-4.20453	0.000148992	0.00228093	0.800143	2.64189	KM2-upregulated
VIM_S42	-0.67711	-0.280879	-4.19864	0.000151676	0.00231721	0.783307	2.63503	KM2-upregulated
OPTN_S342	-0.938838	-0.544194	-4.19789	0.000152021	0.00231769	0.781162	2.63494	KM2-upregulated
WASL_S430	-0.943788	-0.622618	-4.19135	0.000155064	0.00235921	0.762476	2.62723	KM2-upregulated
AHNAK_S5448	-0.738471	-0.857029	-4.18007	0.000160447	0.00243609	0.730302	2.61331	KM2-upregulated
HDGFL3_S178	-0.709932	-0.296306	-4.17095	0.000164936	0.00249635	0.704292	2.60269	KM2-upregulated
SYNPO2_S902	-0.802882	-1.17226	-4.17063	0.000165093	0.00249635	0.703399	2.60269	KM2-upregulated
AHNAK2_S5657	-1.16579	-1.59399	-4.16896	0.00016593	0.00250388	0.698631	2.60139	KM2-upregulated
SVIL_S270	-0.732353	-0.734118	-4.1664	0.000167221	0.00251822	0.691324	2.59891	KM2-upregulated
ACTG2_S235	-0.778294	-1.27921	-4.1618	0.000169562	0.00254826	0.678227	2.59376	KM2-upregulated
MAP1B_S891	-0.70302	-0.811098	-4.16031	0.000170324	0.00255451	0.674001	2.59269	KM2-upregulated
CDH11_S714	-0.805259	-0.286335	-4.1565	0.000172298	0.00256557	0.66314	2.59082	KM2-upregulated
JPH2_S484	-0.877818	-0.942603	-4.15586	0.00017263	0.00256557	0.661325	2.59082	KM2-upregulated
TGFBI_S649	-0.81113	-0.303065	-4.15554	0.000172799	0.00256557	0.660402	2.59082	KM2-upregulated
SORBS2_S166	-0.623449	-0.350054	-4.15434	0.000173425	0.00256599	0.656999	2.59075	KM2-upregulated
SORBS1_S200	-0.61261	-0.893474	-4.15333	0.000173954	0.00256722	0.654126	2.59054	KM2-upregulated
NEXN_S80	-0.824971	-0.606691	-4.152	0.000174654	0.00256728	0.650342	2.59053	KM2-upregulated
PRAM1_S382	-0.676772	0.0542466	-4.15101	0.000175176	0.00256983	0.647532	2.5901	KM2-upregulated
FHL1_S11	-0.980652	-1.28409	-4.14494	0.000178419	0.00260703	0.630251	2.58385	KM2-upregulated
FBN1_S2702	-0.756588	-0.749353	-4.13648	0.000183031	0.00266387	0.606208	2.57449	KM2-upregulated
PDLIM4_S120	-0.743824	-0.446971	-4.13475	0.000183987	0.00267252	0.601299	2.57308	KM2-upregulated
LAMA4_S954	-0.7113	-0.432926	-4.13189	0.000185583	0.0026904	0.593167	2.57018	KM2-upregulated
SORBS1_S465	-1.19594	-1.91935	-4.12916	0.000187114	0.00270729	0.585424	2.56747	KM2-upregulated
AHNAK2_S1997	-0.656185	-0.983093	-4.12785	0.000187857	0.00270988	0.581693	2.56705	KM2-upregulated
MTMR6_S561	-0.607072	-0.304296	-4.12754	0.000188028	0.00270988	0.580836	2.56705	KM2-upregulated
NCAM1_S784	-0.928804	-1.72691	-4.12685	0.000188422	0.00271026	0.578866	2.56699	KM2-upregulated
TGFB1I1_S68	-0.948782	-1.02285	-4.12568	0.000189086	0.00271453	0.575551	2.56631	KM2-upregulated
TNS1_S374	-0.742324	-0.686632	-4.12138	0.000191553	0.00274088	0.563345	2.56211	KM2-upregulated
PDE3A_S312	-0.922335	-0.897315	-4.12119	0.000191665	0.00274088	0.562793	2.56211	KM2-upregulated
AHNAK_S2185	-0.866674	-0.602207	-4.12054	0.000192038	0.00274091	0.56096	2.56211	KM2-upregulated
LMOD1_S516	-1.0295	-1.46599	-4.11954	0.000192617	0.00274386	0.558128	2.56164	KM2-upregulated
SNCG_T44	-1.17926	-1.53574	-4.11598	0.000194696	0.00275869	0.548017	2.5593	KM2-upregulated
TNS1_S756	-0.733026	-0.695372	-4.11584	0.00019478	0.00275869	0.547612	2.5593	KM2-upregulated
PKP2_S135	0.826022	-0.301776	4.11083	0.000197738	0.00279523	0.533418	2.55358	KM1-upregulated
AHNAK_S5620	-0.892502	-0.787025	-4.10953	0.000198511	0.00280078	0.529747	2.55272	KM2-upregulated
TAGLN_T164	-0.856671	-1.28766	-4.10483	0.000201344	0.00282664	0.516405	2.54873	KM2-upregulated
TGOLN2_S298	-0.585271	-0.154341	-4.10146	0.000203391	0.00284786	0.506879	2.54548	KM2-upregulated
SLC12A2_S242	0.747429	-0.0113934	4.09709	0.000206084	0.0028801	0.494498	2.54059	KM1-upregulated
CDK17_S146	-0.827418	-0.30095	-4.09418	0.000207897	0.00289995	0.486252	2.53761	KM2-upregulated
MAP1B_S992	-0.976596	-1.07373	-4.09209	0.000209204	0.00290173	0.480351	2.53734	KM2-upregulated
MEIS1_S196	-0.732559	-0.79325	-4.08392	0.000214409	0.00296756	0.457224	2.5276	KM2-upregulated
CAPZB_S263	-0.864824	-1.59812	-4.08338	0.000214755	0.00296756	0.455704	2.5276	KM2-upregulated
CALD1_S73	-0.686479	-0.0586515	-4.07518	0.00022011	0.00303588	0.432524	2.51772	KM2-upregulated
DTNA_S662	-0.736509	-0.928038	-4.07324	0.000221394	0.00304788	0.427054	2.516	KM2-upregulated
FGA_S485	-0.682154	-0.381268	-4.06978	0.000223708	0.00305417	0.417268	2.51511	KM2-upregulated
MICALL2_S249	-0.626971	-0.0381971	-4.06947	0.000223916	0.00305417	0.416393	2.51511	KM2-upregulated
CDK13_S342	1.05737	0.014935	4.066	0.000226258	0.00308036	0.406605	2.5114	KM1-upregulated
AHNAK_S3326	-0.682178	-0.800783	-4.06174	0.000229172	0.00311429	0.394566	2.50664	KM2-upregulated
NEXN_S226	-0.609418	-0.675256	-4.05986	0.000230467	0.00312613	0.389266	2.50499	KM2-upregulated
MAPK1_T181	-0.753547	-0.531215	-4.0573	0.000232243	0.00314444	0.382043	2.50246	KM2-upregulated
AHNAK_S1452	-1.13159	-0.838265	-4.05416	0.000234437	0.00316603	0.373198	2.49949	KM2-upregulated
AHNAK_S886	-1.01659	-1.32941	-4.05319	0.000235124	0.00316603	0.370443	2.49949	KM2-upregulated
PDLIM7_T214	-0.586794	-0.709162	-4.05135	0.000236421	0.00317559	0.365271	2.49818	KM2-upregulated
SYNPO2_S675	-1.05831	-1.42265	-4.04689	0.000239603	0.00319139	0.352697	2.49602	KM2-upregulated
MAP1B_T1949	-0.623735	-1.05199	-4.04485	0.00024107	0.00320515	0.346953	2.49415	KM2-upregulated
STK10_S450	-0.717059	-0.251456	-4.04339	0.000242125	0.00321338	0.342849	2.49304	KM2-upregulated
AGFG1_S362	-0.65934	-0.0233721	-4.04052	0.000244221	0.00323538	0.334742	2.49008	KM2-upregulated
CAV2_S20	-0.814324	-0.797897	-4.03857	0.000245646	0.00323992	0.329272	2.48947	KM2-upregulated
APOL1_S314	-0.603976	-0.436959	-4.03825	0.000245881	0.00323992	0.328371	2.48947	KM2-upregulated
ARHGAP45_S582	-0.75291	-0.25179	-4.03645	0.000247213	0.00325167	0.323291	2.48789	KM2-upregulated
MYLK_S1772	-0.894971	-1.20251	-4.03094	0.000251324	0.00329986	0.307782	2.4815	KM2-upregulated
CDK13_S340	0.9705	0.0315441	4.02026	0.000259482	0.00338146	0.27775	2.4709	KM1-upregulated
CDC42EP4_S74	-0.665294	-1.10697	-4.0199	0.000259763	0.00338146	0.276732	2.4709	KM2-upregulated
DSTN_S24	-0.790896	-0.965017	-4.01981	0.00025983	0.00338146	0.276489	2.4709	KM2-upregulated
FLNC_S2233	-0.953206	-1.75696	-4.01693	0.000262077	0.00340317	0.268393	2.46812	KM2-upregulated
MYH11_S1954	-0.769176	-0.958353	-4.01649	0.000262421	0.00340317	0.267161	2.46812	KM2-upregulated
SORBS1_T181	-0.665875	-0.952327	-4.01255	0.000265529	0.00342852	0.256093	2.46489	KM2-upregulated
MAPT_T548	-0.70977	-1.27957	-4.01225	0.000265769	0.00342852	0.255243	2.46489	KM2-upregulated
GOLGA2_S981	0.613382	0.114409	4.01153	0.00026634	0.00342988	0.253228	2.46472	KM1-upregulated
MAP1B_T837	-0.886647	-0.871088	-4.0106	0.000267079	0.0034334	0.250624	2.46428	KM2-upregulated
SORBS1_S595	-1.05519	-1.2976	-4.00543	0.000271238	0.00348081	0.2361	2.45832	KM2-upregulated
FLNA_S968	-0.845757	-0.996658	-4.00287	0.000273322	0.00350147	0.228905	2.45575	KM2-upregulated
CCDC88A_S1702	-0.592938	-0.218928	-4.00136	0.000274555	0.00350509	0.224675	2.4553	KM2-upregulated
PRAM1_S521	-0.597824	0.0590588	-3.99869	0.000276755	0.00352218	0.217178	2.45319	KM2-upregulated
SMTN_S576	-0.835182	-1.32416	-3.99857	0.000276848	0.00352218	0.216859	2.45319	KM2-upregulated
AHNAK_S947	-0.782847	-0.456106	-3.99659	0.000278492	0.00353699	0.211299	2.45137	KM2-upregulated
SMTN_S301	-0.828026	-0.543969	-3.99114	0.000283055	0.00356634	0.196027	2.44778	KM2-upregulated
TPM1_S206	-1.09715	-1.659	-3.99095	0.000283219	0.00356634	0.195482	2.44778	KM2-upregulated
FES_T421	-0.621132	-0.13386	-3.98881	0.00028503	0.00358302	0.189494	2.44575	KM2-upregulated
PALLD_S1333	-0.936211	-2.09321	-3.98622	0.000287243	0.00360385	0.182227	2.44323	KM2-upregulated
HSPB1_S199	-0.687953	-0.725624	-3.98573	0.000287663	0.00360385	0.180854	2.44323	KM2-upregulated
MYO18A_S1974	-0.615265	-0.348765	-3.98488	0.000288392	0.00360685	0.178478	2.44287	KM2-upregulated
HSPB8_T87	-0.862647	-1.19115	-3.98259	0.000290371	0.00362546	0.172053	2.44064	KM2-upregulated
PLEKHO1_S402	-0.903722	-1.38428	-3.98021	0.000292431	0.00364501	0.165412	2.4383	KM2-upregulated
CEP170_S356	-0.633869	-0.264158	-3.97664	0.000295559	0.00367779	0.155416	2.43441	KM2-upregulated
CAVIN1_S36	-1.13884	-1.13319	-3.97554	0.000296529	0.00368055	0.15234	2.43409	KM2-upregulated
PGM5_S122	-0.893706	-0.840647	-3.97215	0.000299542	0.00370859	0.142844	2.43079	KM2-upregulated
AHNAK_S1068	-1.03365	-0.852912	-3.97048	0.000301034	0.00372082	0.138176	2.42936	KM2-upregulated
SPN_S355	-0.657088	-0.152574	-3.96835	0.000302951	0.00372883	0.132214	2.42843	KM2-upregulated
LSP1_S204	-0.730074	-0.0394485	-3.96661	0.000304526	0.00373272	0.127344	2.42797	KM2-upregulated
SYNPO2_T601	-0.848118	-1.33388	-3.95977	0.000310787	0.00379057	0.108234	2.4213	KM2-upregulated
LMOD1_S520	-1.01244	-1.53407	-3.95092	0.000319075	0.00387884	0.0835213	2.4113	KM2-upregulated
POTEF_T949	-0.868159	-1.46339	-3.94637	0.000323424	0.00391609	0.0708114	2.40715	KM2-upregulated
CDC42EP4_S11	-0.734288	-1.09226	-3.94605	0.000323732	0.00391609	0.0699187	2.40715	KM2-upregulated
SRSF1_S234	0.75401	0.0475863	3.94343	0.000326261	0.00394023	0.062613	2.40448	KM1-upregulated
CAVIN1_S40	-1.00829	-1.23312	-3.92985	0.000339679	0.00409557	0.0247845	2.38769	KM2-upregulated
NCF1_S345	-0.648	-0.158429	-3.91717	0.000352702	0.00423874	-0.0105186	2.37276	KM2-upregulated
LRRFIP1_S209	-0.598459	-1.08739	-3.91528	0.000354688	0.00425568	-0.0157869	2.37103	KM2-upregulated
SORBS1_S369	-0.943294	-1.12309	-3.91439	0.000355619	0.00425992	-0.0182449	2.3706	KM2-upregulated
TPM1_S196	-0.755212	-1.35423	-3.90626	0.000364293	0.00434268	-0.0408537	2.36224	KM2-upregulated
MPRIP_S619	-0.687012	0.0552706	-3.90461	0.000366078	0.0043499	-0.0454368	2.36152	KM2-upregulated
JPH2_T490	-0.887088	-1.07625	-3.90284	0.000367995	0.00436565	-0.0503357	2.35995	KM2-upregulated
MARCKS_S77	-0.662345	-0.625411	-3.89668	0.000374769	0.00443888	-0.0674442	2.35273	KM2-upregulated
TNS1_S681	-0.609853	-0.466044	-3.89579	0.00037576	0.00444348	-0.0699215	2.35228	KM2-upregulated
NF1_S876	-0.669874	-0.142682	-3.8907	0.000381463	0.00449652	-0.0840483	2.34712	KM2-upregulated
AHNAK_T5824	-0.733735	-0.871319	-3.88763	0.000384939	0.00452303	-0.0925521	2.34457	KM2-upregulated
RTN1_S487	-0.6545	-0.143515	-3.88669	0.000386015	0.00452846	-0.0951698	2.34405	KM2-upregulated
SPP2_S96	-0.616021	-0.354027	-3.88086	0.000392725	0.00457807	-0.111329	2.33932	KM2-upregulated
PITPNM2_S1277	-0.667765	-0.484765	-3.87787	0.000396203	0.00461034	-0.119594	2.33627	KM2-upregulated
PALM_S152	-0.6064	-0.531472	-3.87513	0.000399422	0.00462203	-0.127181	2.33517	KM2-upregulated
MYLK_S1779	-0.881529	-1.18065	-3.87496	0.000399631	0.00462203	-0.127671	2.33517	KM2-upregulated
EPB41L3_S9	-0.777767	-0.828979	-3.8739	0.000400881	0.00462203	-0.130597	2.33517	KM2-upregulated
ATP2B4_S1138	-1.20806	-1.68674	-3.87324	0.000401661	0.00462381	-0.132421	2.335	KM2-upregulated
KLF2_S248	-0.656507	-0.154178	-3.87098	0.000404348	0.00464748	-0.13867	2.33278	KM2-upregulated
TNS2_S648	-0.646762	-0.673707	-3.86854	0.00040728	0.00467001	-0.145441	2.33068	KM2-upregulated
CAV2_S23	-0.810176	-0.758412	-3.86829	0.000407574	0.00467001	-0.146118	2.33068	KM2-upregulated
AHNAK2_S280	-1.01063	-0.702549	-3.86139	0.000415964	0.00475139	-0.165216	2.32318	KM2-upregulated
BASP1_T36	-0.8969	-0.766954	-3.86015	0.000417488	0.00476143	-0.168643	2.32226	KM2-upregulated
PAWR_S231	-0.760824	-0.513765	-3.85809	0.000420026	0.00478298	-0.174323	2.3203	KM2-upregulated
AHNAK_T99	-0.610409	-0.61091	-3.85284	0.000426579	0.00485012	-0.188829	2.31425	KM2-upregulated
TTLL12_S16	0.693516	-0.0304434	3.84681	0.00043423	0.00492194	-0.205485	2.30786	KM1-upregulated
MTSS1L_S580	-0.835438	-0.971916	-3.84333	0.000438707	0.00496506	-0.215095	2.30408	KM2-upregulated
SYNPO2_T755	-0.824882	-1.10159	-3.83998	0.000443055	0.00500659	-0.224333	2.30046	KM2-upregulated
FNBP1_S296	-0.589824	-0.466441	-3.83413	0.000450751	0.00508577	-0.240464	2.29364	KM2-upregulated
KANK2_S428	-0.691324	-0.916274	-3.83055	0.000455519	0.0051161	-0.250318	2.29106	KM2-upregulated
SIPA1_S55	-0.598265	-0.00513235	-3.82726	0.000459955	0.00515138	-0.259394	2.28808	KM2-upregulated
ACTB_Y53	-0.605001	-0.826408	-3.822	0.000467118	0.00521462	-0.273865	2.28278	KM2-upregulated
SYNM_S384	-0.846794	-1.62693	-3.8208	0.00046877	0.00522516	-0.27717	2.2819	KM2-upregulated
SYNPO2_T821	-0.800257	-1.0718	-3.81788	0.000472819	0.00526234	-0.285224	2.27882	KM2-upregulated
CAVIN2_S288	-0.917088	-1.79007	-3.81711	0.000473889	0.00526375	-0.287339	2.2787	KM2-upregulated
KLC1_S524	-0.666297	-0.239928	-3.81676	0.000474373	0.00526375	-0.288295	2.2787	KM2-upregulated
MRC2_S1455	-0.729304	-0.330025	-3.81041	0.000483301	0.00534675	-0.305751	2.27191	KM2-upregulated
CCNL2_S338	0.648771	0.0663912	3.79623	0.000503839	0.00554729	-0.344704	2.25592	KM1-upregulated
CAV2_Y19	-0.698988	-0.608265	-3.78582	0.000519447	0.00566758	-0.373251	2.2466	KM2-upregulated
MRC2_S1458	-0.927137	-0.18418	-3.78309	0.000523617	0.00569878	-0.380732	2.24422	KM2-upregulated
NEFM_S628	-0.867081	-1.49577	-3.78238	0.000524714	0.0057023	-0.382689	2.24395	KM2-upregulated
SLC12A2_S123	0.766794	0.184721	3.77968	0.000528883	0.00573073	-0.390093	2.24179	KM1-upregulated
LSP1_S218	-0.652328	-0.229736	-3.77776	0.000531867	0.00574635	-0.395356	2.24061	KM2-upregulated
MARCKS_S101	-0.600029	-0.367074	-3.77231	0.000540412	0.00582146	-0.410264	2.23497	KM2-upregulated
TNC_S72	-0.695324	-0.470015	-3.76132	0.000558063	0.0059941	-0.440323	2.22228	KM2-upregulated
LTBP1_S1414	-0.937541	-0.183976	-3.75995	0.0005603	0.00600081	-0.444063	2.22179	KM2-upregulated
MYLK_S1793	-0.836135	-1.51611	-3.75994	0.000560315	0.00600081	-0.444088	2.22179	KM2-upregulated
SORBS1_T237	-0.595041	-0.609638	-3.75545	0.000567725	0.00607137	-0.456373	2.21671	KM2-upregulated
MYL12B_T19	-0.7765	-1.20587	-3.74668	0.000582442	0.00620179	-0.480299	2.20748	KM2-upregulated
PPIG_S687	0.721365	0.189853	3.74268	0.000589285	0.00626562	-0.491217	2.20304	KM1-upregulated
RFLNB_S6	-0.681015	-0.0334074	-3.73279	0.000606521	0.00643034	-0.518159	2.19177	KM2-upregulated
AHNAK_S5731	-0.623706	-0.675853	-3.73133	0.000609121	0.00644065	-0.522156	2.19107	KM2-upregulated
PALLD_Y990	-0.703982	-0.666256	-3.73126	0.000609239	0.00644065	-0.522337	2.19107	KM2-upregulated
VIM_S420	-0.956765	-0.390941	-3.73043	0.000610709	0.00644695	-0.524589	2.19065	KM2-upregulated
PDLIM5_S111	-0.797953	-0.0998074	-3.72554	0.000619472	0.00651151	-0.537901	2.18632	KM2-upregulated
ITPKB_S269	-0.602897	-0.697341	-3.72485	0.000620727	0.00651543	-0.539793	2.18606	KM2-upregulated
MAP1B_S1396	-0.736618	-1.3611	-3.71946	0.000630535	0.00660214	-0.554439	2.18032	KM2-upregulated
SYNPO2_S1226	-0.644337	-0.794213	-3.71933	0.000630778	0.00660214	-0.554798	2.18032	KM2-upregulated
SOD3_S31	-0.724753	-0.366112	-3.71091	0.000646437	0.00675646	-0.577704	2.17028	KM2-upregulated
TNS1_S364	-0.867108	-0.757319	-3.7084	0.000651161	0.00679621	-0.584505	2.16773	KM2-upregulated
CDK11B_S589	0.727826	-0.0273838	3.70752	0.000652833	0.00680403	-0.586899	2.16723	KM1-upregulated
MYL6_S57	-0.667241	-1.40784	-3.70672	0.000654354	0.00681026	-0.589072	2.16684	KM2-upregulated
IRS1_S374	-0.734684	-0.184155	-3.69843	0.000670316	0.00693725	-0.611578	2.15881	KM2-upregulated
FLNC_S2236	-1.0783	-1.99204	-3.69691	0.00067328	0.00694844	-0.615698	2.15811	KM2-upregulated
DTNA_S564	-0.786641	-1.0482	-3.68981	0.000687308	0.0070833	-0.634948	2.14976	KM2-upregulated
CASK_S582	0.701762	-0.095925	3.68303	0.000700945	0.00721274	-0.653287	2.1419	KM1-upregulated
SYNPO2_S1079	-0.7937	-1.47882	-3.68054	0.000706037	0.0072359	-0.660043	2.14051	KM2-upregulated
MRVI1_S367	-0.713912	-0.543103	-3.67764	0.000712001	0.00727681	-0.667894	2.13806	KM2-upregulated
TJP1_S912	-0.774835	-0.0843	-3.67652	0.000714307	0.00729028	-0.670911	2.13726	KM2-upregulated
TJP3_S323	0.690294	-0.140047	3.66788	0.000732418	0.00742841	-0.694274	2.1291	KM1-upregulated
FLNA_S343	-0.61845	-0.795907	-3.66737	0.000733503	0.00742841	-0.695655	2.1291	KM2-upregulated
SYNPO2_S1064	-0.669081	-1.07438	-3.66361	0.000741521	0.0074852	-0.705798	2.1258	KM2-upregulated
DES_S60	-0.98521	-1.42232	-3.66005	0.000749213	0.00754222	-0.715425	2.1225	KM2-upregulated
CRIP2_S104	-0.802074	-0.976336	-3.65564	0.000758829	0.00761981	-0.72732	2.11806	KM2-upregulated
PDLIM7_T239	-0.802156	-1.08467	-3.65557	0.000758987	0.00761981	-0.727515	2.11806	KM2-upregulated
MAP1A_T2631	-0.933059	-1.035	-3.65471	0.000760865	0.00762829	-0.729819	2.11757	KM2-upregulated
PDE3A_T311	-0.750373	-0.712657	-3.64931	0.000772851	0.00773795	-0.744397	2.11137	KM2-upregulated
SORBS1_S259	-0.845262	-1.28052	-3.64791	0.000775971	0.00775866	-0.748155	2.11021	KM2-upregulated
SMTN_S790	-0.879118	-1.06938	-3.64259	0.000787996	0.007847	-0.762494	2.1053	KM2-upregulated
SORBS1_S665	-0.699365	-0.418135	-3.64167	0.000790088	0.00785723	-0.764966	2.10473	KM2-upregulated
PDLIM7_T96	-1.30963	-1.74789	-3.6412	0.000791158	0.00785727	-0.766227	2.10473	KM2-upregulated
DES_S28	-0.6055	-0.739397	-3.63819	0.000798074	0.00790059	-0.774342	2.10234	KM2-upregulated
SOD3_S24	-0.654206	-0.518103	-3.63042	0.000816175	0.00805155	-0.79525	2.09412	KM2-upregulated
HDAC7_S358	-0.587226	-0.156796	-3.6293	0.000818813	0.00806679	-0.798257	2.0933	KM2-upregulated
ANK2_S2315	-0.716147	-1.55257	-3.62743	0.000823233	0.00806915	-0.803275	2.09317	KM2-upregulated
BIN2_S462	-0.633271	-0.225168	-3.62689	0.00082452	0.00806915	-0.804731	2.09317	KM2-upregulated
ANK2_S2405	-0.845833	-1.32589	-3.62387	0.000831736	0.0081075	-0.812852	2.09111	KM2-upregulated
FAM129A_T613	-0.751957	-1.00243	-3.62194	0.000836378	0.008142	-0.818039	2.08927	KM2-upregulated
KLF2_T244	-0.614439	-0.187114	-3.62084	0.000839026	0.00814628	-0.820984	2.08904	KM2-upregulated
GOLGA4_S98	0.747632	-0.0866838	3.61956	0.000842123	0.0081633	-0.824417	2.08813	KM1-upregulated
PGM1_S117	-0.871529	-0.382382	-3.61921	0.000842992	0.0081633	-0.825378	2.08813	KM2-upregulated
ARHGEF26_S392	-0.638357	-1.01385	-3.61719	0.00084791	0.00820017	-0.830799	2.08618	KM2-upregulated
MAP1B_S1154	-0.657223	-1.04115	-3.61598	0.000850869	0.00821801	-0.834045	2.08523	KM2-upregulated
PRKG1_T517	-0.766471	-0.775294	-3.61463	0.000854186	0.00823194	-0.837671	2.0845	KM2-upregulated
LDB3_T135	-0.682588	-1.05865	-3.61435	0.000854856	0.00823194	-0.838401	2.0845	KM2-upregulated
PLEC_S4658	-1.09611	-0.880097	-3.61403	0.000855658	0.00823194	-0.839275	2.0845	KM2-upregulated
SORBS1_S945	-0.658887	-0.93457	-3.60888	0.00086844	0.00832237	-0.853089	2.07975	KM2-upregulated
KANK2_S540	-0.7465	-0.940309	-3.60596	0.000875773	0.00838175	-0.860922	2.07667	KM2-upregulated
YAP1_S164	-0.676	-0.272765	-3.60389	0.000880981	0.00839287	-0.866444	2.07609	KM2-upregulated
SPARCL1_S198	-0.832186	-0.747716	-3.60388	0.000881025	0.00839287	-0.866491	2.07609	KM2-upregulated
DES_S438	-1.00044	-1.86346	-3.60316	0.000882857	0.00839511	-0.868426	2.07597	KM2-upregulated
FLNA_S2372	-0.698441	-1.32046	-3.60141	0.00088729	0.00841586	-0.873091	2.0749	KM2-upregulated
LRP1_T4524	-0.682477	-0.285741	-3.60076	0.000888961	0.00841586	-0.874843	2.0749	KM2-upregulated
FLNA_S1166	-0.738476	-1.39422	-3.60006	0.000890742	0.00841586	-0.876708	2.0749	KM2-upregulated
RASGRP2_S578	-0.636471	-0.598412	-3.59836	0.000895109	0.00843552	-0.881263	2.07389	KM2-upregulated
RCSD1_S284	-0.604054	-0.348321	-3.59726	0.000897949	0.00845148	-0.884212	2.07307	KM2-upregulated
PPP1R12B_S173	-0.936476	-1.91499	-3.58965	0.000917804	0.00859451	-0.904578	2.06578	KM2-upregulated
MAP3K20_S637	0.649124	0.128103	2.86006	0.0067867	0.0366441	-0.94527	2.07436	KM1-upregulated
PRPF38B_S473	0.64881	0.0296625	3.58011	0.00094328	0.00879737	-0.930068	2.05565	KM1-upregulated
STK10_S454	-0.676838	-0.26364	-3.57976	0.000944236	0.00879737	-0.931011	2.05565	KM2-upregulated
PLCL1_S77	-0.698346	-0.760526	-3.57909	0.000946036	0.00880303	-0.932784	2.05537	KM2-upregulated
MAP1B_S970	-1.17056	-1.62723	-3.57666	0.00095266	0.00884236	-0.939279	2.05343	KM2-upregulated
WFS1_S32	-0.624337	-0.462785	-3.57551	0.000955811	0.00886046	-0.942352	2.05254	KM2-upregulated
IRF2BPL_S69	-0.591088	-0.245779	-3.57488	0.000957542	0.00886537	-0.944036	2.0523	KM2-upregulated
PLIN4_S27	-0.843882	-1.42541	-3.57276	0.000963387	0.00890128	-0.949701	2.05055	KM2-upregulated
TNS1_T688	-0.602316	-0.640489	-3.57211	0.000965185	0.00890128	-0.951436	2.05055	KM2-upregulated
CDK12_S303	0.751659	0.150499	3.56973	0.000971793	0.00892926	-0.957786	2.04918	KM1-upregulated
NEFM_S685	-0.723157	-1.26936	-3.56714	0.000979013	0.00895185	-0.964674	2.04809	KM2-upregulated
CAVIN1_S171	-0.862671	-1.74989	-3.5601	0.000998958	0.00910038	-0.983439	2.04094	KM2-upregulated
POF1B_Y84	0.725559	0.0864853	3.55882	0.00100264	0.00911506	-0.986866	2.04024	KM1-upregulated
PAK4_S474	0.688424	-0.255759	3.55675	0.0010086	0.00915432	-0.992376	2.03837	KM1-upregulated
MAP1B_S1819	-0.587247	-0.449853	-3.55458	0.00101487	0.0091986	-0.998141	2.03628	KM2-upregulated
SPARCL1_S84	-0.913459	-1.26589	-3.5498	0.00102884	0.00929228	-1.01086	2.03188	KM2-upregulated
SVIL_S263	-0.636853	-0.800038	-3.54925	0.00103046	0.00929554	-1.01232	2.03173	KM2-upregulated
MYO9B_T1346	-0.710022	-0.137901	-3.54467	0.00104403	0.00939501	-1.02449	2.0271	KM2-upregulated
KRT17_S13	-1.33768	-0.103243	-3.54205	0.00105188	0.00944024	-1.03145	2.02502	KM2-upregulated
TMSB4X_T23	-1.07815	-0.806426	-3.53983	0.00105858	0.00946817	-1.03736	2.02373	KM2-upregulated
CALD1_S759	-0.772235	-0.908706	-3.53925	0.00106034	0.00947244	-1.0389	2.02354	KM2-upregulated
TNS1_S915	-0.586374	-0.945543	-3.53677	0.00106787	0.00952817	-1.04548	2.02099	KM2-upregulated
TNS1_S1490	-0.646294	-0.878912	-3.52955	0.00109012	0.00966822	-1.06466	2.01465	KM2-upregulated
FILIP1L_S1082	-1.15229	-0.281908	-3.52829	0.00109405	0.00966822	-1.068	2.01465	KM2-upregulated
SYNPO2_S1042	-0.749	-1.26135	-3.5189	0.00112373	0.00989495	-1.09287	2.00459	KM2-upregulated
TAGLN_S85	-0.604271	-1.01369	-3.51824	0.00112582	0.0099016	-1.0946	2.00429	KM2-upregulated
DENND5B_S1076	-0.637594	-0.497326	-3.51408	0.00113924	0.00993929	-1.10562	2.00264	KM2-upregulated
MAPT_S516	-0.715765	-1.16838	-3.51239	0.00114475	0.00997302	-1.1101	2.00117	KM2-upregulated
SVIL_T240	-0.622188	-0.2338	-3.50734	0.00116132	0.0100698	-1.12345	1.99698	KM2-upregulated
ZYX_S281	-0.590882	-0.246206	-3.50351	0.00117407	0.0101564	-1.13359	1.99326	KM2-upregulated
RNF25_S450	-0.632947	-0.357274	-3.50177	0.00117989	0.0101948	-1.13818	1.99162	KM2-upregulated
ITPR1_S1598	-0.675441	-0.597368	-3.49816	0.00119205	0.0102878	-1.1477	1.98768	KM2-upregulated
NEFM_S633	-0.823029	-1.42204	-3.49134	0.00121538	0.0104063	-1.1657	1.9827	KM2-upregulated
AHNAK2_S5175	-0.594952	-0.857394	-3.48397	0.00124109	0.0105873	-1.18514	1.97522	KM2-upregulated
FLNA_S2128	-0.588382	-0.772456	-3.48204	0.0012479	0.0106208	-1.19022	1.97384	KM2-upregulated
TNS1_T1105	-0.606643	-0.781708	-3.48027	0.00125419	0.0106535	-1.19489	1.97251	KM2-upregulated
EHD2_S468	-0.932088	-1.04834	-3.48015	0.00125463	0.0106535	-1.19522	1.97251	KM2-upregulated
SYNPO2_T693	-1.30533	-2.35698	-3.47519	0.00127239	0.0107672	-1.20826	1.9679	KM2-upregulated
MAPK3_T198	-0.668941	-0.581029	-3.47273	0.0012813	0.0108177	-1.21474	1.96586	KM2-upregulated
LIMCH1_S718	-0.616459	-0.549865	-3.4701	0.00129087	0.0108737	-1.22165	1.96362	KM2-upregulated
SATB2_S39	0.603706	-0.326618	3.46969	0.00129239	0.0108741	-1.22274	1.96361	KM1-upregulated
PPP2R5D_S89	-0.617735	-0.709985	-3.46721	0.00130151	0.0109199	-1.22926	1.96178	KM2-upregulated
ATL1_S23	-0.640044	-0.690449	-3.467	0.00130228	0.0109199	-1.22981	1.96178	KM2-upregulated
WASHC2A_S265	-0.932047	-0.344771	-3.46347	0.00131535	0.011017	-1.23908	1.95794	KM2-upregulated
LRCH4_S432	-0.684421	-0.254534	-3.45885	0.00133267	0.0111494	-1.25121	1.95275	KM2-upregulated
PRRC2A_S456	-0.622271	-0.240129	-3.45623	0.00134257	0.0112068	-1.25807	1.95052	KM2-upregulated
TGFB1I1_S164	-0.889294	-1.45265	-3.45104	0.00136245	0.0113432	-1.27171	1.94527	KM2-upregulated
SYNPO2_S777	-0.635588	-1.08909	-3.45036	0.00136505	0.0113432	-1.27348	1.94527	KM2-upregulated
NEFM_S680	-0.716154	-1.33999	-3.4494	0.00136876	0.0113611	-1.27599	1.94458	KM2-upregulated
FGA_S22	-0.634794	-0.736985	-3.44242	0.00139603	0.0115615	-1.29429	1.93698	KM2-upregulated
TNS1_T1383	-0.725235	-0.666147	-3.43944	0.00140783	0.0116331	-1.30209	1.9343	KM2-upregulated
SORBS1_S325	-0.622412	-0.763882	-3.43311	0.00143322	0.0118297	-1.31867	1.92703	KM2-upregulated
DOCK7_S888	-0.690941	-0.277588	-3.42746	0.00145624	0.0120025	-1.33343	1.92073	KM2-upregulated
EPS8_S685	-0.7255	-0.503397	-3.42666	0.00145953	0.0120025	-1.33552	1.92073	KM2-upregulated
PPP2R5D_S90	-0.606206	-0.71575	-3.42638	0.00146066	0.0120025	-1.33624	1.92073	KM2-upregulated
SEPT9_T142	-0.593806	-0.809032	-3.4258	0.00146307	0.0120089	-1.33777	1.9205	KM2-upregulated
SORBS2_S259	-0.622	-1.12997	-3.42274	0.00147573	0.0120859	-1.34575	1.91772	KM2-upregulated
EVI2B_S271	-0.719665	-0.302674	-3.42122	0.00148205	0.0121242	-1.34971	1.91635	KM2-upregulated
LRP1_S4523	-0.641147	-0.280936	-3.42045	0.0014853	0.0121373	-1.35174	1.91588	KM2-upregulated
ATL1_S22	-0.671515	-0.690522	-3.41893	0.00149165	0.0121623	-1.3557	1.91498	KM2-upregulated
FLNC_S1527	-0.7611	-1.3748	-3.40731	0.00154126	0.0124704	-1.386	1.90412	KM2-upregulated
SYNPO2_S930	-0.956294	-1.64888	-3.40583	0.00154766	0.0124947	-1.38984	1.90327	KM2-upregulated
FNBP1_S299	-0.601223	-0.456543	-3.4054	0.00154956	0.0124964	-1.39098	1.90322	KM2-upregulated
FLNA_S189	-0.58954	-0.945788	-3.40107	0.00156851	0.0126354	-1.40223	1.89841	KM2-upregulated
VCL_S346	-0.622686	0.0728333	-3.40037	0.0015716	0.0126465	-1.40406	1.89803	KM2-upregulated
MAP1B_S1016	-0.759706	-1.18444	-3.39952	0.00157537	0.012663	-1.40627	1.89746	KM2-upregulated
PML_S814	-0.613281	-0.135329	-3.39649	0.00158883	0.0127434	-1.41415	1.89471	KM2-upregulated
AHNAK_S3426	-0.979647	-1.25565	-3.39582	0.00159184	0.0127538	-1.41591	1.89436	KM2-upregulated
TPM2_S87	-0.780338	-1.45957	-3.38731	0.00163032	0.0130196	-1.43802	1.8854	KM2-upregulated
MAP1B_S1801	-0.67656	-0.845355	-3.38586	0.00163696	0.0130585	-1.44178	1.88411	KM2-upregulated
PLEC_S4642	-0.673816	-0.419827	-3.38005	0.00166382	0.0132255	-1.45684	1.87859	KM2-upregulated
SYNM_S429	-1.08415	-1.94707	-3.37902	0.00166865	0.0132255	-1.45952	1.87859	KM2-upregulated
UTRN_S2223	-0.643482	-0.383575	-3.37629	0.00168147	0.0132955	-1.4666	1.87629	KM2-upregulated
KIAA1217_T166	-0.652528	-0.454814	-3.37599	0.00168289	0.0132955	-1.46739	1.87629	KM2-upregulated
AHNAK_S5746	-0.702794	-0.35925	-3.37517	0.00168676	0.01331	-1.46951	1.87582	KM2-upregulated
PEBP1_S52	-0.676941	-0.505647	-3.37446	0.00169013	0.01331	-1.47136	1.87582	KM2-upregulated
ARVCF_S343	0.644006	-0.0697971	3.36757	0.00172302	0.0135545	-1.48919	1.86791	KM1-upregulated
POF1B_S93	0.632982	0.0654794	3.36631	0.00172912	0.013588	-1.49246	1.86684	KM1-upregulated
GREM1_S44	-0.879922	-0.182136	-3.36591	0.00173105	0.0135888	-1.49349	1.86682	KM2-upregulated
NOS1_S292	-0.773712	-1.77341	-3.35759	0.00177182	0.0138499	-1.51502	1.85855	KM2-upregulated
TMEM100_S121	-0.634431	-0.95251	-3.35212	0.0017991	0.0140334	-1.52915	1.85284	KM2-upregulated
TRIM2_S440	0.993941	-0.156971	3.35029	0.00180833	0.0140904	-1.53387	1.85108	KM1-upregulated
LPXN_S81	-0.831303	-0.253199	-3.3296	0.00191572	0.0147712	-1.58719	1.83058	KM2-upregulated
FLNA_T2175	-0.814936	-0.812385	-3.32012	0.00196691	0.0150247	-1.61155	1.8232	KM2-upregulated
CAVIN1_S300	-0.629412	-1.03085	-3.31853	0.00197564	0.0150602	-1.61564	1.82217	KM2-upregulated
TNS1_Y796	-0.762288	-0.892385	-3.30999	0.00202308	0.0153604	-1.63755	1.8136	KM2-upregulated
AHNAK_S5735	-0.654971	-0.729485	-3.30866	0.00203057	0.0153836	-1.64096	1.81294	KM2-upregulated
L1CAM_S1181	-0.725737	-1.77517	-3.3015	0.00207139	0.0156127	-1.65934	1.80652	KM2-upregulated
SYNM_S389	-1.06767	-2.1089	-3.29858	0.00208824	0.0156759	-1.66681	1.80477	KM2-upregulated
LILRB4_S319	-0.741312	-0.120274	-3.29784	0.00209252	0.0156759	-1.6687	1.80477	KM2-upregulated
SOD3_S29	-0.651176	-0.385735	-3.29669	0.00209918	0.0157036	-1.67163	1.804	KM2-upregulated
TPD52L2_S166	-0.671088	-0.240426	-3.2964	0.00210085	0.0157036	-1.67237	1.804	KM2-upregulated
SEPT7_T426	-0.825376	-0.723653	-3.28888	0.00214513	0.0159385	-1.69161	1.79755	KM2-upregulated
SPEG_S419	-0.721785	-0.96379	-3.28867	0.00214636	0.0159385	-1.69214	1.79755	KM2-upregulated
SPARCL1_S80	-0.906709	-1.34068	-3.28856	0.00214702	0.0159385	-1.69243	1.79755	KM2-upregulated
SYNPO2_S1056	-0.861	-1.08138	-3.27896	0.00220488	0.0163187	-1.71695	1.78731	KM2-upregulated
DTNA_S458	-0.766901	-0.955283	-3.27609	0.00222241	0.0164156	-1.72426	1.78474	KM2-upregulated
TCEAL3_S121	-0.843588	-0.437294	-3.27431	0.00223342	0.0164804	-1.72881	1.78303	KM2-upregulated
AHNAK_S2397	-0.866426	-1.48295	-3.27218	0.00224657	0.0165085	-1.73423	1.78229	KM2-upregulated
MYH11_S1367	-0.704373	-1.39081	-3.26579	0.00228661	0.0167224	-1.75051	1.7767	KM2-upregulated
FLNC_S2623	-0.726071	-1.48929	-3.26013	0.00232259	0.0168851	-1.7649	1.7725	KM2-upregulated
AKAP12_S697	-0.815392	-0.762451	-3.25864	0.0023322	0.0169383	-1.76871	1.77113	KM2-upregulated
SYNM_S1049	-0.591824	-0.850941	-3.2577	0.00233822	0.0169532	-1.77109	1.77075	KM2-upregulated
PPP1R3G_S86	-0.753541	-0.654935	-3.25761	0.00233885	0.0169532	-1.77133	1.77075	KM2-upregulated
SRRM2_S2664	0.780831	-0.125624	3.25103	0.00238164	0.0172295	-1.78804	1.76373	KM1-upregulated
SMTN_S734	-0.848035	-1.80647	-3.25054	0.00238487	0.0172319	-1.78929	1.76367	KM2-upregulated
CAVIN2_S293	-0.678029	-1.77675	-3.24717	0.00240709	0.0172895	-1.79783	1.76222	KM2-upregulated
INF2_S1229	-0.688022	-0.340371	-3.24649	0.00241162	0.0172895	-1.79956	1.76222	KM2-upregulated
RAB7A_S72	-0.702186	-0.0405637	-3.24623	0.00241337	0.0172895	-1.80023	1.76222	KM2-upregulated
TNXB_S3649	-0.605544	-0.70589	-3.24001	0.00245506	0.0174695	-1.81601	1.75772	KM2-upregulated
AKT1S1_S183	-0.830275	-1.17314	-3.2275	0.00254096	0.0179595	-1.84767	1.74571	KM2-upregulated
VCAN_T2115	-0.673412	0.157971	-3.22672	0.00254643	0.017981	-1.84965	1.74519	KM2-upregulated
FLNA_S1533	-0.736735	-1.71251	-3.22564	0.00255398	0.018017	-1.85238	1.74432	KM2-upregulated
SMTN_S502	-0.603849	-0.848739	-3.22319	0.00257119	0.0181178	-1.85856	1.7419	KM2-upregulated
AHNAK_S5737	-0.619306	-0.846329	-3.22171	0.00258168	0.0181604	-1.86231	1.74088	KM2-upregulated
EHD2_S438	-0.588235	-0.724824	-3.21924	0.00259927	0.0182504	-1.86856	1.73873	KM2-upregulated
BABAM1_S29	0.613335	-0.00929118	3.21461	0.00263251	0.0184301	-1.88025	1.73447	KM1-upregulated
MRC2_S1456	-0.69175	-0.389978	-3.21171	0.00265351	0.0185595	-1.88756	1.73143	KM2-upregulated
HSF1_S314	0.7367	-0.216188	3.19847	0.00275147	0.0191417	-1.9209	1.71802	KM1-upregulated
LYN_Y397	-0.789409	-0.324672	-3.19836	0.00275232	0.0191417	-1.92119	1.71802	KM2-upregulated
CEP131_S89	0.746971	-0.103897	3.19751	0.00275875	0.0191684	-1.92333	1.71741	KM1-upregulated
SYNM_S1540	-0.818686	-1.99872	-3.18468	0.00285721	0.0197225	-1.95557	1.70504	KM2-upregulated
RASAL3_S865	-0.752275	-0.260596	-3.17991	0.00289462	0.0199248	-1.96752	1.70061	KM2-upregulated
MPRIP_T542	-0.763213	-0.25343	-3.177	0.00291771	0.0200464	-1.97482	1.69796	KM2-upregulated
LIG3_S913	0.808294	0.100559	3.1711	0.00296506	0.0202398	-1.98961	1.69379	KM1-upregulated
MAP1B_T1932	-0.707697	-1.30705	-3.16827	0.00298801	0.0203213	-1.99669	1.69205	KM2-upregulated
TAGLN_S166	-1.08929	-1.5183	-3.16572	0.00300882	0.02041	-2.00307	1.69016	KM2-upregulated
KANK2_S375	-0.635	-0.871647	-3.16221	0.00303772	0.0205834	-2.01185	1.68648	KM2-upregulated
SLC12A2_S126	0.672324	0.124897	3.16142	0.00304429	0.020609	-2.01383	1.68594	KM1-upregulated
SPAG9_T217	-0.668353	-0.652824	-3.16075	0.00304979	0.0206273	-2.01549	1.68556	KM2-upregulated
AHNAK2_S1172	-0.632141	-0.73679	-3.15938	0.00306122	0.0206857	-2.01892	1.68433	KM2-upregulated
RASGRP2_S576	-0.602203	-0.807946	-3.15768	0.00307543	0.0207587	-2.02317	1.6828	KM2-upregulated
FLNA_T572	-0.737284	-1.87945	-3.15317	0.00311337	0.020894	-2.03443	1.67998	KM2-upregulated
AKAP12_S1587	-0.713971	-1.46625	-3.1513	0.00312926	0.0209346	-2.0391	1.67914	KM2-upregulated
PALLD_S979	-0.709971	-0.617544	-3.15087	0.00313285	0.0209396	-2.04015	1.67903	KM2-upregulated
NEXN_S243	-0.784371	-0.563824	-3.14342	0.00319694	0.0213097	-2.05874	1.67142	KM2-upregulated
CAVIN2_S27	-0.724147	-0.98575	-3.14196	0.00320964	0.0213369	-2.06238	1.67087	KM2-upregulated
PTBP3_S56	0.589012	0.0792	3.1386	0.00323903	0.0214588	-2.07074	1.66839	KM1-upregulated
DNM1_S774	-0.662765	-0.267765	-3.13773	0.00324666	0.0214831	-2.0729	1.6679	KM2-upregulated
AHNAK_S2708	-0.770941	-0.434882	-3.1322	0.00329578	0.0217333	-2.08667	1.66287	KM2-upregulated
AHNAK_S3220	-0.770941	-0.434882	-3.1322	0.00329578	0.0217333	-2.08667	1.66287	KM2-upregulated
SLC2A4_S488	-0.775902	-1.14076	-3.12218	0.00338638	0.0221329	-2.11154	1.65496	KM2-upregulated
SYNPO2_S604	-0.639765	-1.36726	-3.12122	0.00339521	0.0221581	-2.11393	1.65447	KM2-upregulated
TAGLN_S16	-1.16151	-2.03454	-3.12078	0.00339924	0.0221581	-2.11501	1.65447	KM2-upregulated
BCLAF1_S648	0.877912	-0.144662	3.11711	0.0034332	0.0223597	-2.12413	1.65053	KM1-upregulated
PRPF38B_S475	0.659632	0.0504485	3.11567	0.00344655	0.0224269	-2.12769	1.64923	KM1-upregulated
CNN1_T184	-0.711538	-1.49462	-3.10978	0.00350187	0.0227068	-2.14228	1.64384	KM2-upregulated
EHBP1L1_S1273	-0.738971	-0.633309	-3.10727	0.00352566	0.0228209	-2.14848	1.64167	KM2-upregulated
SEPT1_S315	-0.761665	-0.526497	-3.1052	0.0035455	0.022876	-2.15362	1.64062	KM2-upregulated
JMY_S713	-0.639485	-0.56589	-3.10508	0.00354657	0.022876	-2.1539	1.64062	KM2-upregulated
SORBS2_S260	-0.590912	-0.59475	-3.10285	0.00356807	0.0229839	-2.15943	1.63858	KM2-upregulated
MRVI1_S462	-0.677926	-0.875287	-3.09381	0.00365607	0.0234044	-2.18175	1.6307	KM2-upregulated
MYH11_S23	-0.895324	-1.50516	-3.08803	0.00371342	0.0237241	-2.196	1.62481	KM2-upregulated
CYBRD1_S260	-1.05745	-0.657489	-3.08057	0.00378875	0.0241218	-2.21439	1.61759	KM2-upregulated
ADD1_S586	0.8875	-0.562132	3.07881	0.00380672	0.0241945	-2.21871	1.61628	KM1-upregulated
SRRM2_S323	-0.987706	-0.3995	-3.07679	0.00382746	0.0242649	-2.22369	1.61502	KM2-upregulated
APTX_S132	0.646559	-0.168485	3.07625	0.003833	0.0242649	-2.22501	1.61502	KM1-upregulated
REEP1_S152	-0.788667	-1.25925	-3.07613	0.00383424	0.0242649	-2.22531	1.61502	KM2-upregulated
MISP3_S91	0.636529	0.0573235	3.07544	0.00384141	0.0242721	-2.22702	1.61489	KM1-upregulated
TNS1_S858	-0.658294	-0.730676	-3.07491	0.0038469	0.0242825	-2.22832	1.61471	KM2-upregulated
TNS1_S1192	-0.612735	-0.670485	-3.07434	0.00385277	0.0242988	-2.22972	1.61442	KM2-upregulated
PRKCB_S660	-0.602919	-1.0331	-3.06838	0.0039149	0.0245647	-2.24435	1.60969	KM2-upregulated
SAMSN1_S90	-0.612118	-0.0787647	-3.06659	0.00393384	0.0246417	-2.24877	1.60833	KM2-upregulated
NASP_S726	0.767753	-0.1802	3.06658	0.00393385	0.0246417	-2.24877	1.60833	KM1-upregulated
FMNL1_S184	-0.690654	-0.0764449	-3.06362	0.00396532	0.0247757	-2.25606	1.60597	KM2-upregulated
DNAJB2_S250	0.658551	-0.284283	3.05199	0.00409089	0.0253032	-2.28456	1.59683	KM1-upregulated
SVIL_T852	-0.804618	-1.27505	-3.04777	0.00413735	0.0254837	-2.29489	1.59374	KM2-upregulated
SLC43A2_S274	-0.630971	-0.179985	-3.04281	0.00419263	0.0257597	-2.30702	1.58906	KM2-upregulated
LAS1L_S617	-0.653618	-0.226926	-3.04133	0.00420919	0.0258185	-2.31062	1.58807	KM2-upregulated
SLC12A2_S994	0.710434	0.220036	3.04044	0.00421929	0.0258589	-2.31281	1.58739	KM1-upregulated
SRRM2_T1043	0.607882	-0.130941	3.03913	0.00423405	0.02591	-2.316	1.58653	KM1-upregulated
EPB41L3_S708	-0.594363	-0.897289	-3.0204	0.0044511	0.0269219	-2.36165	1.56989	KM2-upregulated
SYNM_S777	-0.956681	-1.91687	-3.01564	0.00450789	0.0271319	-2.37322	1.56652	KM2-upregulated
PLEKHA6_S459	0.658412	-0.274618	3.00688	0.00461418	0.027614	-2.39449	1.55887	KM1-upregulated
PPP1R12A_S862	-0.688912	-0.797574	-3.00532	0.00463339	0.027684	-2.39828	1.55777	KM2-upregulated
JPH2_S534	-0.956941	-1.89176	-3.00431	0.00464585	0.027736	-2.40073	1.55696	KM2-upregulated
PRKAB2_T40	-0.586588	-0.714	-3.00227	0.00467104	0.0278414	-2.40566	1.55531	KM2-upregulated
RBM15_S109	0.649882	-0.0672647	2.99822	0.00472167	0.0280978	-2.41549	1.55133	KM1-upregulated
POF1B_S495	0.634824	0.121294	2.99255	0.00479322	0.0284547	-2.42921	1.54585	KM1-upregulated
VIM_S72	-0.784412	-0.447176	-2.98638	0.00487224	0.0287848	-2.44411	1.54084	KM2-upregulated
QSOX1_S426	-0.790079	-0.835169	-2.97702	0.00499466	0.029365	-2.46673	1.53217	KM2-upregulated
TAGLN_T114	-0.678245	-1.51912	-2.96815	0.00511322	0.0298973	-2.48809	1.52437	KM2-upregulated
TNS1_S1413	-0.608553	-1.10566	-2.96721	0.00512582	0.0299131	-2.49033	1.52414	KM2-upregulated
DES_S45	-0.688743	-1.28802	-2.96698	0.00512898	0.0299131	-2.4909	1.52414	KM2-upregulated
AKAP13_S2563	-0.613309	-0.0859632	-2.96447	0.00516315	0.0299519	-2.49694	1.52357	KM2-upregulated
CPSF6_S40	-0.642518	-0.177268	-2.95855	0.00524444	0.030257	-2.51116	1.51917	KM2-upregulated
SORBS1_S704	-0.827403	-1.30785	-2.95556	0.00528599	0.0304259	-2.51835	1.51676	KM2-upregulated
DSP_S166	0.683353	0.0161176	2.95555	0.00528608	0.0304259	-2.51836	1.51676	KM1-upregulated
SOD3_S195	-0.883824	-0.576912	-2.95256	0.00532802	0.0306049	-2.52555	1.51421	KM2-upregulated
MAP7_S242	0.709162	-0.402831	2.95244	0.00532962	0.0306049	-2.52583	1.51421	KM1-upregulated
TNS1_T1189	-0.653047	-0.629612	-2.95004	0.00536343	0.0307512	-2.53158	1.51214	KM2-upregulated
PDLIM3_S170	-0.589294	-0.355941	-2.94926	0.00537453	0.030767	-2.53346	1.51191	KM2-upregulated
AKAP12_S696	-0.730706	-0.665235	-2.94877	0.00538144	0.0307827	-2.53463	1.51169	KM2-upregulated
DNM1_S778	-0.588341	-0.407571	-2.9476	0.00539802	0.0308297	-2.53743	1.51103	KM2-upregulated
AHNAK_S4850	-0.660118	-0.897441	-2.9399	0.00550865	0.0313644	-2.55588	1.50356	KM2-upregulated
AKAP12_S698	-0.669713	-0.819827	-2.93325	0.00560577	0.0317703	-2.57178	1.49798	KM2-upregulated
STIM1_S575	-0.695794	-0.660985	-2.92976	0.00565733	0.0320134	-2.5801	1.49467	KM2-upregulated
CCNY_S66	-0.629176	-0.663882	-2.92136	0.00578344	0.0324943	-2.60014	1.48819	KM2-upregulated
SMTN_S245	-0.686341	-0.739829	-2.92104	0.0057883	0.0324943	-2.6009	1.48819	KM2-upregulated
MYH11_S1814	-0.632734	-1.46058	-2.92088	0.00579076	0.0324943	-2.60129	1.48819	KM2-upregulated
ZNF318_S464	0.659206	0.100868	2.91983	0.00580674	0.0325592	-2.60379	1.48733	KM1-upregulated
VIM_S459	-0.627682	-0.532076	-2.91227	0.00592295	0.0331353	-2.62179	1.47971	KM2-upregulated
SORBS1_S467	-0.874971	-1.62388	-2.90892	0.00597504	0.0334014	-2.62974	1.47624	KM2-upregulated
FGA_S609	-0.615559	-0.694132	-2.90182	0.00608711	0.0338484	-2.64662	1.47046	KM2-upregulated
FLNC_S1338	-0.766625	-1.13899	-2.89919	0.00612914	0.0340308	-2.65286	1.46813	KM2-upregulated
FBLN2_S277	-0.682464	-0.77078	-2.89341	0.00622224	0.0342739	-2.66654	1.46504	KM2-upregulated
CDC42EP4_S105	-0.809933	-1.1287	-2.888	0.00631078	0.0346225	-2.67936	1.46064	KM2-upregulated
LARP1_S521	0.634471	-0.1225	2.88002	0.0064434	0.0352453	-2.69822	1.4529	KM1-upregulated
ATF7IP_S113	0.802268	-0.252425	2.87816	0.0064746	0.0353897	-2.7026	1.45112	KM1-upregulated
CTTN_S261	-0.635231	-0.621698	-2.87329	0.00655729	0.035726	-2.71411	1.44702	KM2-upregulated
PXN_S106	-0.643858	-0.324066	-2.87218	0.00657623	0.0357861	-2.71672	1.44629	KM2-upregulated
AHNAK_S5857	-0.662482	-0.879929	-2.86659	0.00667245	0.036203	-2.72989	1.44126	KM2-upregulated
FLNA_S1055	-0.777676	-1.67319	-2.86502	0.00669981	0.0363247	-2.7336	1.4398	KM2-upregulated
KRT80_S45	-0.649121	0.110817	-2.86313	0.00673277	0.0364766	-2.73804	1.43799	KM2-upregulated
FLNC_S954	-0.861324	-1.80593	-2.86085	0.00677262	0.0366231	-2.74339	1.43625	KM2-upregulated
EVL_S331	-0.587941	-0.168088	-2.85852	0.00681381	0.0366466	-2.74888	1.43597	KM2-upregulated
ADAM17_T735	-0.591103	-0.153743	-2.85791	0.00682453	0.0366775	-2.75031	1.4356	KM2-upregulated
PLEC_S4618	-0.854147	-0.347721	-2.83833	0.00717955	0.037995	-2.79622	1.42027	KM2-upregulated
SYNM_S1044	-0.651265	-1.0066	-2.83815	0.00718296	0.037995	-2.79665	1.42027	KM2-upregulated
TLN1_S1201	-0.681957	-0.315492	-2.82982	0.0073393	0.0386282	-2.81613	1.4131	KM2-upregulated
CALD1_S252	-0.595912	-1.3746	-2.82124	0.00750355	0.0391575	-2.83614	1.40719	KM2-upregulated
GMDS_S14	0.616141	-0.0921824	2.81117	0.00770075	0.0400168	-2.85958	1.39776	KM1-upregulated
AHNAK_T4430	-0.621147	-0.790103	-2.80625	0.00779879	0.0403493	-2.87101	1.39416	KM2-upregulated
SERPINA10_S56	-1.01314	-0.613445	-2.80616	0.00780059	0.0403493	-2.87122	1.39416	KM2-upregulated
VIM_S56	-0.615502	-0.521478	-2.80598	0.00780409	0.0403493	-2.87163	1.39416	KM2-upregulated
SMTN_S792	-0.651382	-1.32001	-2.80577	0.00780849	0.0403493	-2.87214	1.39416	KM2-upregulated
SORBS1_S791	-0.634618	-1.21849	-2.80369	0.00785019	0.0405081	-2.87695	1.39246	KM2-upregulated
EPB41L2_S683	-0.598062	-1.10711	-2.7958	0.00801086	0.0411644	-2.89524	1.38548	KM2-upregulated
MYH11_T1958	-0.808412	-1.34909	-2.79158	0.00809806	0.0415258	-2.90501	1.38168	KM2-upregulated
CRYAB_S59	-0.647103	-0.799387	-2.77025	0.00855252	0.0432847	-2.95427	1.36367	KM2-upregulated
ZBTB7A_S191	-0.653762	-0.342969	-2.76878	0.00858474	0.0433585	-2.95766	1.36293	KM2-upregulated
AHNAK_S4486	-0.628056	-0.289025	-2.76053	0.0087673	0.0440995	-2.97662	1.35557	KM2-upregulated
MRC2_S1457	-0.754959	-0.284515	-2.75471	0.00889833	0.0446065	-2.98999	1.3506	KM2-upregulated
ACIN1_S478	-0.668404	-0.341085	-2.75399	0.00891481	0.0446285	-2.99165	1.35039	KM2-upregulated
CALD1_S248	-0.599902	-1.4567	-2.75121	0.00897798	0.0448554	-2.99801	1.34819	KM2-upregulated
AHNAK_S2387	-0.625988	-0.423065	-2.74853	0.00903949	0.0450692	-3.00416	1.34612	KM2-upregulated
DSP_Y172	0.602512	-0.00600882	2.73664	0.00931682	0.0461092	-3.03136	1.33621	KM1-upregulated
BMP2K_S949	0.677279	-0.171825	2.72315	0.009641	0.0473642	-3.06212	1.32455	KM1-upregulated
AHNAK_T3716	-0.633654	-0.85218	-2.7176	0.0097773	0.0478426	-3.07474	1.32019	KM2-upregulated
DIP2A_S94	-0.601225	-0.436376	-2.70311	0.010142	0.0492028	-3.10764	1.30801	KM2-upregulated
SRSF1_S238	0.600441	-0.0452794	2.70035	0.0102128	0.0494814	-3.11389	1.30556	KM1-upregulated
CAVIN2_S341	-0.636926	-1.14096	-2.69735	0.0102903	0.049694	-3.12068	1.3037	KM2-upregulated

## Sheet: Table S7
Table S7. Kinase-substrate enrichment analyses (KSEA) in CPTAC and CCRC cohorts.
CCRC cohort
Kinase.Gene	mS	Enrichment	m	z.score	p.value	FDR
ABL1	0.392557	5.33213	10	1.43821	0.0751867	0.206592
ABL2	1.42381	19.3397	2	2.72288	0.00323575	0.0337057
ACTR2	-0.0553632	-0.752004	8	-0.520238	0.301449	0.395287
ACVR2B	-0.326503	-4.43492	6	-1.39762	0.081113	0.211039
ADRBK1	-0.132482	-1.79952	94	-2.8495	0.00218941	0.028808
ADRBK2	-0.223291	-3.03298	5	-0.946745	0.171884	0.299207
AKT1	-0.140391	-1.90694	154	-3.7872	7.61776e-05	0.00238055
AKT2	0.0271515	0.368802	38	-0.408488	0.341458	0.426871
AKT3	-0.0626082	-0.850413	25	-0.971316	0.165696	0.298014
ALK	-0.859104	-11.6693	1	-1.33007	0.0917479	0.211039
ARAF	0.0822166	1.11676	36	0.0735443	0.470686	0.490298
ATM	0.39606	5.37972	37	2.79685	0.00258019	0.0299057
ATR	0.456138	6.19577	8	1.54282	0.0614368	0.205396
AURKA	0.54815	7.44557	88	6.34781	1.09198e-10	9.09984e-09
AURKB	0.354664	4.81744	56	2.99908	0.00135399	0.0241212
AURKC	0.596624	8.104	4	1.49161	0.067901	0.205396
BCKDK	-0.39196	-5.32403	12	-2.29989	0.0107274	0.0744956
BCR	0.663002	9.00562	2	1.18859	0.117301	0.24037
BLK	1.31118	17.8099	2	2.49575	0.00628453	0.0523711
BMX	-0.203578	-2.76522	3	-0.684656	0.246781	0.35457
BRAF	-0.410048	-5.56973	4	-1.37943	0.0838815	0.211039
BTK	0.951917	12.93	2	1.77123	0.0382609	0.156807
CAMK1	-0.537036	-7.29461	19	-3.79572	7.36075e-05	0.00238055
CAMK1D	0.0861159	1.16972	1	0.0178179	0.492892	0.495981
CAMK1G	-0.975805	-13.2544	1	-1.49648	0.0672639	0.205396
CAMK2A	-0.0695875	-0.945213	40	-1.29157	0.0982526	0.216749
CAMK2B	0.105528	1.4334	29	0.245024	0.403219	0.460296
CAMK2D	0.256959	3.4903	28	1.38341	0.083269	0.211039
CAMK2G	-0.0327077	-0.444271	21	-0.694832	0.24358	0.35457
CAMK4	-0.211444	-2.87207	36	-2.43902	0.0073635	0.0593831
CDC42BPA	0.0630205	0.856014	27	-0.078546	0.468697	0.490269
CDC42BPB	0.16592	2.2537	20	0.588615	0.27806	0.379863
CDC7	0.233584	3.17279	4	0.456215	0.324118	0.417677
CDK1	0.370359	5.03062	317	7.53396	2.46123e-14	6.15308e-12
CDK14	-1.06153	-14.4189	1	-1.61873	0.0527529	0.186509
CDK16	-0.657893	-8.93622	2	-1.47522	0.0700763	0.206107
CDK19	0.293699	3.98934	1	0.313832	0.376824	0.445817
CDK2	0.319442	4.33901	214	5.12798	1.46431e-07	9.15194e-06
CDK3	0.0542279	0.736583	11	-0.0917194	0.46346	0.486828
CDK4	0.353117	4.79642	52	2.87407	0.00202608	0.0281399
CDK5	0.142998	1.94235	86	0.917452	0.179453	0.307283
CDK6	0.308543	4.19096	33	1.92442	0.0271508	0.129342
CDK7	0.182661	2.4811	117	1.68189	0.0462946	0.172741
CDK9	0.700168	9.51044	5	1.99783	0.0228675	0.121759
CHEK1	0.478233	6.49588	20	2.58032	0.00493538	0.0425464
CHUK	0.101097	1.37321	109	0.409059	0.341248	0.426871
CLK1	0.200789	2.72733	216	2.66516	0.00384754	0.0369955
CLK2	0.0665963	0.904584	14	-0.0374808	0.485051	0.494441
CLK3	-0.580081	-7.87929	2	-1.3183	0.0937013	0.211039
CLK4	-0.0917217	-1.24586	3	-0.408381	0.341497	0.426871
CSF1R	0.739105	10.0393	4	1.89796	0.0288504	0.132458
CSNK1A1	-0.0482459	-0.655329	123	-1.92734	0.0269686	0.129342
CSNK1D	0.0611205	0.830206	115	-0.191158	0.424201	0.471431
CSNK1E	0.208215	2.8282	24	0.940268	0.17354	0.299207
CSNK1G1	0.151165	2.05329	22	0.518659	0.301999	0.395287
CSNK1G2	0.385006	5.22958	21	2.03483	0.0209339	0.1181
CSNK1G3	0.425495	5.77954	11	1.6642	0.0480367	0.174046
CSNK2A1	0.229833	3.12184	367	4.26745	9.88613e-06	0.000411922
CSNK2A2	0.216981	2.94728	125	2.28562	0.0111382	0.075258
DAPK1	0.1377	1.87039	37	0.55582	0.289167	0.39289
DAPK2	-0.345995	-4.69969	6	-1.46571	0.0713636	0.206592
DAPK3	-0.0604812	-0.821521	12	-0.66244	0.253845	0.358432
DMPK	0.106634	1.44842	24	0.230629	0.408801	0.462445
DYRK1A	1.02871	13.973	1	1.36195	0.0866061	0.211039
DYRK1B	-0.202666	-2.75283	1	-0.393986	0.346796	0.431338
DYRK2	0.147175	1.99909	5	0.234536	0.407284	0.462445
EEF2K	-0.493029	-6.69686	2	-1.14275	0.126572	0.255147
EGFR	-0.120173	-1.63232	12	-0.957308	0.169206	0.299207
EIF2AK2	0.0549052	0.745782	46	-0.181011	0.428179	0.471563
EPHA2	-0.192792	-2.61871	5	-0.849495	0.197803	0.327408
EPHA3	-0.859104	-11.6693	1	-1.33007	0.0917479	0.211039
EPHA5	-0.859104	-11.6693	1	-1.33007	0.0917479	0.211039
EPHB1	-0.0210573	-0.286023	2	-0.190935	0.424288	0.471431
EPHB2	-0.414135	-5.62523	1	-0.695541	0.243358	0.35457
EPHB4	-0.414135	-5.62523	1	-0.695541	0.243358	0.35457
ERBB2	0.129966	1.76534	22	0.376864	0.353137	0.434367
ERBB3	-0.500417	-6.79721	3	-1.41782	0.0781216	0.210004
ERBB4	-0.63662	-8.64726	2	-1.43232	0.0760258	0.206592
FER	-0.859104	-11.6693	1	-1.33007	0.0917479	0.211039
FGR	0.114688	1.55782	7	0.154939	0.438435	0.476724
FLT1	-0.51869	-7.04541	4	-1.68927	0.0455836	0.172741
FLT3	0.479326	6.51073	2	0.818174	0.206629	0.327408
FRK	1.04295	14.1665	1	1.38226	0.0834456	0.211039
FYN	-0.15261	-2.07292	7	-0.853537	0.196681	0.327408
GRK1	-0.356239	-4.83883	10	-1.93842	0.0262862	0.129342
GRK4	-0.479469	-6.51267	2	-1.1154	0.132339	0.256693
GRK5	-0.246893	-3.35357	7	-1.20925	0.113283	0.236925
GRK6	-0.945754	-12.8463	1	-1.45363	0.0730242	0.206592
GRK7	-0.223291	-3.03298	5	-0.946745	0.171884	0.299207
GSK3A	-0.0771296	-1.04766	192	-2.97872	0.00144727	0.0241212
GSK3B	-0.0360647	-0.489871	220	-2.31997	0.0101714	0.0726526
GTF2F1	0.578577	7.85887	2	1.01833	0.15426	0.287658
HCK	0.33728	4.58131	4	0.751958	0.226038	0.348824
HIPK1	-0.0802775	-1.09042	12	-0.76023	0.223558	0.34714
HIPK2	0.0434288	0.589897	105	-0.441173	0.329544	0.422492
ICK	0.137338	1.86547	16	0.363441	0.358138	0.436665
IGF1R	-0.290659	-3.94805	1	-0.519465	0.301718	0.395287
IKBKB	0.0746709	1.01426	101	0.015047	0.493997	0.495981
INSR	-0.112796	-1.53211	7	-0.703321	0.240928	0.35457
IRAK1	0.525845	7.1426	1	0.644873	0.259505	0.358432
IRR	-0.414135	-5.62523	1	-0.695541	0.243358	0.35457
ITK	0.951917	12.93	2	1.77123	0.0382609	0.156807
JAK2	0.119979	1.62969	3	0.114501	0.45442	0.48098
KDR	0.37202	5.05319	1	0.425518	0.335229	0.426871
KIT	0.517413	7.02806	4	1.2657	0.102811	0.221575
LATS1	-0.0814958	-1.10696	5	-0.494611	0.310437	0.404215
LATS2	0.0534169	0.725566	1	-0.0288111	0.488508	0.494441
LCK	-0.0135493	-0.184041	4	-0.24861	0.401831	0.460296
LIMK1	-0.762299	-10.3544	2	-1.68578	0.0459194	0.172741
LIMK2	-0.762299	-10.3544	2	-1.68578	0.0459194	0.172741
LYN	0.351902	4.77991	4	0.793658	0.213697	0.336002
MAK	-0.0370399	-0.503116	19	-0.687846	0.245775	0.35457
MAP2K1	0.00156004	0.0211902	98	-1.01726	0.154514	0.287658
MAP2K2	-0.0211194	-0.286866	37	-0.821781	0.205601	0.327408
MAP2K3	0.0015496	0.0210484	26	-0.524046	0.300123	0.395287
MAP2K4	0.0359303	0.488045	58	-0.409324	0.341151	0.426871
MAP2K5	-0.111337	-1.5123	24	-1.29211	0.0981602	0.216749
MAP2K6	-0.0076515	-0.103931	45	-0.777445	0.218448	0.341325
MAP2K7	0.0653832	0.888106	17	-0.0484345	0.480685	0.494441
MAP3K5	-0.673714	-9.15112	2	-1.50713	0.0658887	0.205396
MAP3K6	-0.673714	-9.15112	2	-1.50713	0.0658887	0.205396
MAP3K7	-0.728059	-9.8893	2	-1.61673	0.0529687	0.186509
MAP3K8	0.493175	6.69884	2	0.846103	0.198748	0.327408
MAP4K4	0.178507	2.42467	10	0.472973	0.318116	0.412068
MAP4K6	0.0414661	0.563237	6	-0.112316	0.455286	0.48098
MAPK1	0.208708	2.8349	230	2.92144	0.00174208	0.0256189
MAPK10	0.435338	5.91323	17	2.12674	0.016721	0.101958
MAPK11	0.0362199	0.491978	40	-0.337314	0.36794	0.438024
MAPK12	0.173808	2.36084	26	0.728478	0.23316	0.35457
MAPK13	0.465597	6.32424	25	2.79479	0.00259666	0.0299057
MAPK14	0.113118	1.53649	26	0.287193	0.386982	0.44998
MAPK15	0.646656	8.78358	1	0.817149	0.206922	0.327408
MAPK3	0.222577	3.02329	261	3.43163	0.000299985	0.00749963
MAPK7	-0.07955	-1.08054	62	-1.71986	0.0427291	0.172295
MAPK8	0.197787	2.68656	92	1.69832	0.0447241	0.172741
MAPK9	0.350558	4.76166	36	2.36948	0.00890665	0.0674746
MAPKAPK2	-0.35966	-4.8853	9	-1.85358	0.0318996	0.137498
MAPKAPK3	-0.26513	-3.60128	10	-1.52757	0.06331	0.205396
MAPKAPK5	-0.274531	-3.72898	9	-1.4894	0.0681916	0.205396
MARK1	0.199374	2.70812	3	0.3106	0.378052	0.445817
MARK2	-0.485472	-6.59422	2	-1.12751	0.129764	0.255441
MARK3	-0.00410273	-0.0557277	10	-0.350488	0.362986	0.436665
MARK4	0.196844	2.67375	22	0.824181	0.204918	0.327408
MET	0.24537	3.33288	16	0.979659	0.163627	0.296426
MOK	-0.0955218	-1.29748	5	-0.539335	0.294828	0.395287
MOS	-0.53613	-7.2823	2	-1.22967	0.109411	0.231803
MST1	0.668157	9.07563	2	1.19898	0.115267	0.238155
MST3	-0.309373	-4.20224	7	-1.44498	0.0742321	0.206592
MTOR	0.262789	3.56949	24	1.32152	0.093164	0.211039
NEK1	0.0357679	0.485839	30	-0.295652	0.383748	0.448304
NEK2	0.591043	8.0282	100	7.37846	8.00667e-14	1.00083e-11
NEK4	0.813236	11.0463	7	2.79045	0.0026317	0.0299057
NEK6	0.525845	7.1426	1	0.644873	0.259505	0.358432
NEK9	2.18844	29.7258	1	3.01574	0.00128175	0.0241212
NLK	0.267017	3.62691	23	1.32261	0.0929829	0.211039
NUAK1	0.144279	1.95975	3	0.174519	0.430729	0.47229
NUAK2	0.286945	3.8976	1	0.304201	0.380487	0.446581
OXSR1	-0.60354	-8.19794	3	-1.67253	0.0472104	0.173568
PAK1	-0.0851445	-1.15652	68	-1.86694	0.0309549	0.135767
PAK2	0.132022	1.79327	71	0.701736	0.241422	0.35457
PAK3	-0.222236	-3.01866	25	-2.10947	0.0174522	0.103882
PAK4	-0.0303851	-0.412724	46	-1.00591	0.15723	0.289026
PAK5	-0.422994	-5.74556	14	-2.64974	0.00402766	0.0372931
PAK6	-0.409583	-5.56341	12	-2.38694	0.00849461	0.0663642
PBK	0.646656	8.78358	1	0.817149	0.206922	0.327408
PDGFRA	-0.374429	-5.08591	3	-1.10664	0.134224	0.257842
PDGFRB	0.289037	3.92602	5	0.686884	0.246078	0.35457
PDHK3	-0.131894	-1.79153	5	-0.655314	0.256133	0.358432
PDHK4	-0.312233	-4.24109	17	-2.26865	0.0116448	0.0766104
PDK1	0.0610216	0.828862	74	-0.154555	0.438586	0.476724
PDK2	-0.15201	-2.06477	19	-1.40248	0.0803862	0.211039
PDK3	0.00188519	0.0256066	2	-0.144667	0.442487	0.476818
PDK4	0.00188519	0.0256066	2	-0.144667	0.442487	0.476818
PDPK1	-0.0775389	-1.05322	3	-0.373351	0.354444	0.434367
PIM1	-0.0766613	-1.0413	15	-0.829991	0.203272	0.327408
PIM2	-0.151971	-2.06424	8	-0.909891	0.18144	0.308571
PIM3	-0.313697	-4.26098	6	-1.35289	0.0880447	0.211039
PKD1	-0.0794564	-1.07926	39	-1.36321	0.0864078	0.211039
PKD2	-0.294579	-4.0013	9	-1.57516	0.0576093	0.200032
PKD3	0.0374497	0.508682	1	-0.0515803	0.479432	0.494441
PKM	0.0281617	0.382523	3	-0.11228	0.455301	0.48098
PKMYT1	0.835211	11.3448	2	1.53588	0.0622842	0.205396
PLK1	0.321658	4.36911	96	3.46555	0.000264577	0.00734936
PLK2	0.0257344	0.349553	8	-0.193143	0.423424	0.471431
PLK3	0.0348436	0.473283	4	-0.110593	0.455969	0.48098
PLK4	0.759352	10.3143	9	2.93356	0.00167548	0.0256189
PNCK	-0.975805	-13.2544	1	-1.49648	0.0672639	0.205396
PRKAA1	-0.231996	-3.15122	38	-2.68651	0.00361011	0.0361011
PRKAA2	-0.0381415	-0.518079	81	-1.43436	0.0757346	0.206592
PRKACA	-0.0857263	-1.16443	62	-1.78921	0.0367907	0.155893
PRKACB	-0.29535	-4.01176	40	-3.32769	0.000437853	0.00995121
PRKACG	-0.309062	-4.19801	36	-3.27424	0.000529739	0.0110362
PRKCA	-0.0328724	-0.446509	173	-1.9974	0.0228907	0.121759
PRKCB	0.0788176	1.07059	249	0.116934	0.453456	0.48098
PRKCD	0.0195353	0.26535	68	-0.635999	0.262389	0.360424
PRKCE	-0.0929437	-1.26246	87	-2.21545	0.0133645	0.0856698
PRKCG	0.0607799	0.825578	101	-0.184027	0.426996	0.471563
PRKCH	-0.0712506	-0.967803	36	-1.23952	0.107576	0.229863
PRKCI	-0.101987	-1.3853	57	-1.89061	0.0293382	0.132458
PRKCQ	-0.16051	-2.18022	4	-0.667743	0.252149	0.358432
PRKCT	-0.10837	-1.472	56	-1.94206	0.0260647	0.129342
PRKCZ	-0.0630597	-0.856546	32	-1.10256	0.135109	0.257842
PRKD1	-0.378249	-5.13779	13	-2.3233	0.0100815	0.0726526
PRKD2	-0.756634	-10.2774	3	-2.05065	0.0201504	0.117153
PRKD3	-0.671273	-9.11796	1	-1.06222	0.144068	0.272856
PRKDC	0.245235	3.33105	76	2.13344	0.0164443	0.101958
PRKG1	-0.1158	-1.57292	104	-2.75464	0.00293786	0.0319333
PRKG2	-0.452443	-6.14558	42	-4.86165	5.82053e-07	2.91026e-05
PTK6	-0.859104	-11.6693	1	-1.33007	0.0917479	0.211039
RAF1	0.0182736	0.248212	165	-1.01382	0.155335	0.287658
RET	0.292798	3.9771	5	0.698877	0.242315	0.35457
RIPK3	1.00593	13.6636	1	1.32947	0.091846	0.211039
ROCK1	-0.00731003	-0.0992928	105	-1.18258	0.118488	0.24083
ROCK2	0.0736191	0.999976	55	-1.90531e-05	0.499992	0.499992
RPS6KA1	0.132874	1.80484	16	0.33798	0.367689	0.438024
RPS6KA2	0.00453844	0.061646	99	-0.98018	0.163499	0.296426
RPS6KA3	0.0687283	0.933542	22	-0.0327248	0.486947	0.494441
RPS6KA5	-0.382139	-5.19063	1	-0.649915	0.257873	0.358432
RPS6KB1	0.304546	4.13668	34	1.92013	0.0274205	0.129342
RPS6KB2	0.313194	4.25414	11	1.13306	0.128594	0.255147
SGK1	-0.323173	-4.38969	21	-2.59295	0.00475778	0.0424802
SGK3	-0.145181	-1.97201	3	-0.540421	0.294453	0.395287
SLK	-0.489058	-6.64292	2	-1.13474	0.128242	0.255147
SRC	0.080131	1.08843	22	0.043543	0.482634	0.494441
SRRM1	-0.0133687	-0.181588	3	-0.214856	0.41494	0.467274
STK10	-0.879899	-11.9518	2	-1.92294	0.027244	0.129342
STK11	0.0309394	0.420252	33	-0.349637	0.363305	0.436665
STK3	-0.403272	-5.47768	4	-1.3601	0.0868991	0.211039
STK38	-0.112116	-1.52289	4	-0.529724	0.298152	0.395287
STK38L	0.0534169	0.725566	1	-0.0288111	0.488508	0.494441
STK39	0.712398	9.67657	2	1.2882	0.0988375	0.216749
TBK1	-0.393136	-5.34	2	-0.941295	0.173277	0.299207
TESK1	-0.708193	-9.61945	1	-1.11487	0.132453	0.256693
TGFBR2	-0.101527	-1.37905	57	-1.88566	0.0296707	0.132458
TLK1	0.441219	5.99312	8	1.48265	0.0690839	0.205607
TLK2	0.162332	2.20497	8	0.357801	0.360246	0.436665
TNIK	-0.415727	-5.64685	5	-1.56035	0.0593383	0.203213
TRKA	-0.55129	-7.48822	1	-0.891124	0.186431	0.314918
TRKC	1.49608	20.3214	1	2.02843	0.021258	0.1181
TRPM6	-0.396611	-5.38721	5	-1.4994	0.0668849	0.205396
TRPM7	-0.554949	-7.53792	2	-1.26762	0.102467	0.221575
TTK	0.098945	1.34398	114	0.385573	0.349906	0.433052
TXK	-0.414135	-5.62523	1	-0.695541	0.243358	0.35457
TYK2	-0.63662	-8.64726	2	-1.43232	0.0760258	0.206592
UHMK1	0.158553	2.15365	5	0.270819	0.393265	0.455042
ULK1	-0.315871	-4.29051	3	-0.962011	0.168022	0.299207
VRK1	0.646656	8.78358	1	0.817149	0.206922	0.327408
WEE1	0.920015	12.4966	1	1.20696	0.113724	0.236925
WNK4	-0.113176	-1.53728	1	-0.266373	0.394976	0.455042
YES1	0.211342	2.87068	11	0.651353	0.257409	0.358432
CPTAC cohort
Kinase.Gene	mS	Enrichment	m	z.score	p.value	FDR
CLK1	0.357522	0.644929	7	5.2109	9.4e-08	1.74e-05
CDK7	0.321072	0.579177	7	5.00261	2.83e-07	2.62e-05
CLK2	0.422239	0.76167	3	3.65344	0.000129377	0.00797822
DYRK1A	0.554791	1.00078	2	3.3879	0.000352151	0.016287
PRKDC	-0.00979125	-0.0176623	7	3.1119	0.000929423	0.0343886
CSNK2A2	-0.90635	-1.63495	16	-3.041	0.00117896	0.0363514
PAK2	-0.833685	-1.50387	23	-2.89335	0.00190581	0.0503678
PRKCA	-0.753118	-1.35854	37	-2.61127	0.00451027	0.1043
BRAF	0.499253	0.900595	1	2.27565	0.0114334	0.185653
PIM2	0.499253	0.900595	1	2.27565	0.0114334	0.185653
PIM3	0.499253	0.900595	1	2.27565	0.0114334	0.185653
NEK1	0.49005	0.883994	1	2.25578	0.0120423	0.185653
CDK5	-0.721225	-1.30101	37	-2.19227	0.0141802	0.201795
AURKB	-0.774394	-1.39692	19	-2.07154	0.0191541	0.225215
PDPK1	0.367059	0.662132	1	1.99013	0.0232882	0.225215
SGK1	0.367059	0.662132	1	1.99013	0.0232882	0.225215
SGK2	0.367059	0.662132	1	1.99013	0.0232882	0.225215
SGK3	0.367059	0.662132	1	1.99013	0.0232882	0.225215
CLK3	0.363334	0.655412	1	1.98209	0.0237348	0.225215
ADRBK1	-0.726839	-1.31113	28	-1.97125	0.0243475	0.225215
ROCK1	-0.685578	-1.2367	45	-1.9012	0.028638	0.243527
GSK3B	-0.691476	-1.24734	41	-1.8963	0.02896	0.243527
PRKCB	-0.69416	-1.25219	38	-1.86135	0.0313475	0.251445
CDK1	-0.393048	-0.709013	28	1.84361	0.0326199	0.251445
CHUK	-0.730584	-1.31789	20	-1.70218	0.0443604	0.319514
PRKG1	-0.702889	-1.26793	26	-1.63579	0.0509422	0.319514
PRKCZ	-0.840596	-1.51634	7	-1.63569	0.0509527	0.319514
PAK5	-0.890765	-1.60684	5	-1.6247	0.0521132	0.319514
PAK6	-0.890765	-1.60684	5	-1.6247	0.0521132	0.319514
PAK3	-0.819521	-1.47832	8	-1.61988	0.0526296	0.319514
CDK3	-0.0267912	-0.0483282	2	1.61146	0.0535401	0.319514
PRKCT	-0.713471	-1.28702	21	-1.57484	0.0576464	0.333268
PRKACG	-0.780381	-1.40772	9	-1.46453	0.0715252	0.400975
CHEK1	-0.0854507	-0.154143	2	1.43228	0.0760317	0.403832
CAMK1	-1.02155	-1.84275	2	-1.42703	0.0767863	0.403832
RPS6KA2	-0.290239	-0.523559	6	1.39734	0.0811559	0.403832
PRKACA	-0.685884	-1.23726	24	-1.39168	0.0820096	0.403832
PRKG2	-0.730885	-1.31843	13	-1.37469	0.0846138	0.403832
ROCK2	-0.692912	-1.24993	21	-1.37136	0.0851321	0.403832
AKT3	-0.327184	-0.590203	7	1.29818	0.0971129	0.441815
IKBKB	-0.688275	-1.24157	20	-1.29352	0.0979158	0.441815
MAK	-0.724057	-1.30612	12	-1.26968	0.1021	0.449727
MARK3	-0.29547	-0.532993	5	1.25033	0.105589	0.45428
PDHK4	-0.882272	-1.59152	3	-1.22672	0.109964	0.46235
PRKCG	-0.689635	-1.24402	16	-1.1687	0.121261	0.475764
GRK1	-1.09132	-1.96862	1	-1.15977	0.123072	0.475764
GRK5	-1.09132	-1.96862	1	-1.15977	0.123072	0.475764
RPS6KA3	-0.366825	-0.66171	8	1.14565	0.125971	0.475764
PRKCI	-0.317982	-0.573603	5	1.1416	0.126809	0.475764
GSK3A	-0.633312	-1.14242	44	-1.13115	0.128997	0.475764
MAP2K7	-0.297733	-0.537077	4	1.10855	0.133812	0.475764
AKT1	-0.642558	-1.1591	33	-1.09432	0.136907	0.475764
TTK	-0.713465	-1.28701	10	-1.08671	0.138584	0.475764
CSNK1D	-0.672808	-1.21367	18	-1.0854	0.138872	0.475764
RPS6KB1	-0.276269	-0.498358	3	1.04033	0.149093	0.498193
TGFBR2	-0.705278	-1.27224	10	-1.03079	0.15132	0.498193
CAMK2G	-0.698692	-1.26036	10	-0.985806	0.162114	0.498193
PRKAA2	-0.739687	-1.33431	6	-0.980484	0.163424	0.498193
RPS6KB2	-0.2951	-0.532326	3	0.969884	0.166052	0.498193
MAPK13	-0.736908	-1.3293	6	-0.965785	0.167076	0.498193
AKT2	-0.411631	-0.742535	9	0.924818	0.17753	0.498193
PRKCE	-0.642685	-1.15933	22	-0.894796	0.185448	0.498193
PRKCD	-0.661122	-1.19259	15	-0.893078	0.185908	0.498193
PDK1	-0.412425	-0.743967	8	0.867077	0.19295	0.498193
PRKAA1	-0.754338	-1.36074	4	-0.863851	0.193835	0.498193
DAPK3	-0.749063	-1.35122	4	-0.841066	0.200155	0.498193
PKD1	-0.409129	-0.738021	6	0.768349	0.22114	0.498193
ILK	-0.786882	-1.41945	2	-0.710242	0.238777	0.498193
MAP3K12	-0.786882	-1.41945	2	-0.710242	0.238777	0.498193
MYLK	-0.786882	-1.41945	2	-0.710242	0.238777	0.498193
DAPK1	-0.686238	-1.23789	6	-0.697712	0.242679	0.498193
TRPM6	-0.876661	-1.5814	1	-0.696126	0.243175	0.498193
CSNK2A1	-0.616642	-1.11235	26	-0.68593	0.246379	0.498193
CAMK2B	-0.653524	-1.17888	10	-0.677306	0.249106	0.498193
DYRK2	-0.863176	-1.55707	1	-0.667002	0.252386	0.498193
MAPK12	-0.6557	-1.18281	9	-0.656647	0.255704	0.498193
RAF1	-0.614725	-1.10889	25	-0.651914	0.257228	0.498193
CDK2	-0.490807	-0.885358	20	0.613866	0.269652	0.498193
HIPK1	-0.413022	-0.745044	4	0.610536	0.270753	0.498193
MAP2K3	-0.692854	-1.24983	4	-0.598259	0.274834	0.498193
MAPK3	-0.590571	-1.06532	55	-0.58004	0.280944	0.498193
MAPK1	-0.594927	-1.07318	43	-0.574567	0.282792	0.498193
PRKD2	-0.819094	-1.47755	1	-0.57179	0.283732	0.498193
MAP2K4	-0.617139	-1.11325	17	-0.559072	0.288056	0.498193
CAMK2D	-0.639927	-1.15435	9	-0.554443	0.289638	0.498193
PRKD1	-0.674636	-1.21697	4	-0.519561	0.301685	0.498193
BLK	-0.789409	-1.424	1	-0.507674	0.305841	0.498193
EPHA1	-0.789409	-1.424	1	-0.507674	0.305841	0.498193
EPHA2	-0.789409	-1.424	1	-0.507674	0.305841	0.498193
EPHA3	-0.789409	-1.424	1	-0.507674	0.305841	0.498193
EPHA4	-0.789409	-1.424	1	-0.507674	0.305841	0.498193
EPHA5	-0.789409	-1.424	1	-0.507674	0.305841	0.498193
EPHA6	-0.789409	-1.424	1	-0.507674	0.305841	0.498193
EPHA7	-0.789409	-1.424	1	-0.507674	0.305841	0.498193
EPHB1	-0.789409	-1.424	1	-0.507674	0.305841	0.498193
EPHB2	-0.789409	-1.424	1	-0.507674	0.305841	0.498193
ITK	-0.789409	-1.424	1	-0.507674	0.305841	0.498193
LYN	-0.789409	-1.424	1	-0.507674	0.305841	0.498193
PDGFRB	-0.789409	-1.424	1	-0.507674	0.305841	0.498193
TEC	-0.789409	-1.424	1	-0.507674	0.305841	0.498193
KIT	-0.720163	-1.29909	2	-0.506449	0.306271	0.498193
MAPK9	-0.465971	-0.840557	7	0.505091	0.306747	0.498193
MAP3K7	-0.320828	-0.578738	1	0.504393	0.306993	0.498193
MARK2	-0.320828	-0.578738	1	0.504393	0.306993	0.498193
YES1	-0.717896	-1.295	2	-0.499522	0.308706	0.498193
HIPK2	-0.624091	-1.12579	11	-0.499519	0.308707	0.498193
RPS6KA1	-0.712382	-1.28506	2	-0.482682	0.314661	0.498193
DAPK2	-0.711244	-1.283	2	-0.479205	0.315896	0.498193
DMPK	-0.623097	-1.124	10	-0.469486	0.319361	0.498193
PRKCH	-0.63633	-1.14787	7	-0.468416	0.319744	0.498193
MAP2K5	-0.674235	-1.21624	3	-0.448453	0.326913	0.498193
MAPKAPK3	-0.669318	-1.20737	3	-0.430058	0.333577	0.498193
MAPKAPK5	-0.669318	-1.20737	3	-0.430058	0.333577	0.498193
PDK2	-0.416611	-0.751518	2	0.420752	0.336968	0.498193
PKD3	-0.368262	-0.664303	1	0.401943	0.343863	0.498193
PAK4	-0.627567	-1.13206	6	-0.387308	0.349264	0.498193
ARAF	-0.433719	-0.782379	2	0.368496	0.356252	0.498193
ERBB4	-0.435588	-0.78575	2	0.362787	0.358382	0.498193
PAK1	-0.586675	-1.05829	23	-0.334739	0.368911	0.498193
CSNK1G2	-0.446779	-0.805939	2	0.328602	0.371228	0.498193
CSNK1G3	-0.446779	-0.805939	2	0.328602	0.371228	0.498193
CSNK1G1	-0.467306	-0.842967	3	0.325663	0.37234	0.498193
MAP2K6	-0.613258	-1.10625	6	-0.311609	0.377669	0.498193
MAPKAPK2	-0.625565	-1.12845	4	-0.307588	0.379198	0.498193
EIF2AK2	-0.454361	-0.819615	2	0.305444	0.380014	0.498193
MAPK7	-0.513362	-0.926045	11	0.293683	0.3845	0.498193
PIM1	-0.458715	-0.827468	2	0.292146	0.385088	0.498193
ABL1	-0.626054	-1.12933	3	-0.268209	0.394269	0.498193
LATS1	-0.676	-1.21943	1	-0.262727	0.396381	0.498193
STK38	-0.676	-1.21943	1	-0.262727	0.396381	0.498193
EGFR	-0.624542	-1.1266	3	-0.262554	0.396447	0.498193
CDK16	-0.468644	-0.84538	2	0.261817	0.396731	0.498193
FLT1	-0.43334	-0.781696	1	0.261384	0.396898	0.498193
KDR	-0.43334	-0.781696	1	0.261384	0.396898	0.498193
TRKA	-0.43334	-0.781696	1	0.261384	0.396898	0.498193
MKNK2	-0.673816	-1.21549	1	-0.25801	0.398199	0.498193
BMX	-0.437835	-0.789804	1	0.251675	0.400646	0.498193
BTK	-0.437835	-0.789804	1	0.251675	0.400646	0.498193
ERBB3	-0.437835	-0.789804	1	0.251675	0.400646	0.498193
JAK3	-0.437835	-0.789804	1	0.251675	0.400646	0.498193
PTK6	-0.437835	-0.789804	1	0.251675	0.400646	0.498193
SRRM1	-0.437835	-0.789804	1	0.251675	0.400646	0.498193
SYK	-0.437835	-0.789804	1	0.251675	0.400646	0.498193
MARK1	-0.489966	-0.883842	3	0.240895	0.404818	0.498193
CAMK4	-0.484078	-0.873221	2	0.214674	0.415011	0.498193
ABL2	-0.650918	-1.17418	1	-0.208553	0.417399	0.498193
BCR/ABL	-0.650918	-1.17418	1	-0.208553	0.417399	0.498193
EPHB3	-0.650918	-1.17418	1	-0.208553	0.417399	0.498193
EPHB6	-0.650918	-1.17418	1	-0.208553	0.417399	0.498193
PDGFRA	-0.650918	-1.17418	1	-0.208553	0.417399	0.498193
CDK6	-0.459524	-0.828927	1	0.204831	0.418852	0.498193
UHMK1	-0.459524	-0.828927	1	0.204831	0.418852	0.498193
CDC42BPB	-0.620118	-1.11862	2	-0.200859	0.420404	0.498193
ERBB2	-0.646382	-1.166	1	-0.198757	0.421226	0.498193
RET	-0.646382	-1.166	1	-0.198757	0.421226	0.498193
CSNK1A1	-0.584661	-1.05466	9	-0.196346	0.42217	0.498193
CSNK1E	-0.502773	-0.906944	3	0.192985	0.423486	0.498193
FGR	-0.613622	-1.1069	2	-0.181019	0.428176	0.498193
HCK	-0.613622	-1.1069	2	-0.181019	0.428176	0.498193
ATM	-0.627682	-1.13227	1	-0.158368	0.437084	0.498566
MOS	-0.627682	-1.13227	1	-0.158368	0.437084	0.498566
MAPK10	-0.516421	-0.931564	3	0.141926	0.443569	0.498566
MAPK14	-0.537283	-0.969197	10	0.116628	0.453577	0.498566
MTOR	-0.58026	-1.04672	4	-0.111885	0.455457	0.498566
MAP2K2	-0.576031	-1.03909	5	-0.104667	0.45832	0.498566
IKBKE	-0.50836	-0.917023	1	0.099351	0.46043	0.498566
NUAK1	-0.522571	-0.942657	2	0.0970982	0.461324	0.498566
AURKA	-0.576122	-1.03926	4	-0.094008	0.462551	0.498566
MAPK11	-0.565194	-1.01954	13	-0.0843748	0.466379	0.498566
MET	-0.57688	-1.04063	3	-0.0842504	0.466429	0.498566
CDC42BPA	-0.575745	-1.03858	3	-0.0800045	0.468117	0.498566
IRAK4	-0.572996	-1.03362	3	-0.0697193	0.472209	0.498566
PLK1	-0.546768	-0.986307	13	0.0591139	0.476431	0.498566
SRC	-0.568412	-1.02535	2	-0.0429238	0.482881	0.498566
INSR	-0.542109	-0.977902	2	0.0374186	0.485076	0.498566
JAK2	-0.542109	-0.977902	2	0.0374186	0.485076	0.498566
LCK	-0.542109	-0.977902	2	0.0374186	0.485076	0.498566
PRKACB	-0.559392	-1.00908	8	-0.0307448	0.487737	0.498566
TYK2	-0.544376	-0.981992	2	0.0304921	0.487837	0.498566
MAPK8	-0.556798	-1.0044	30	-0.0288538	0.488491	0.498566
MAP2K1	-0.552688	-0.996986	13	0.0130118	0.494809	0.498566
NEK2	-0.557207	-1.00514	4	-0.0123003	0.495093	0.498566
CAMK2A	-0.552471	-0.996594	8	0.011536	0.495398	0.498566
MARK4	-0.551963	-0.995678	4	0.0103496	0.495871	0.498566
CSF1R	-0.553528	-0.998501	3	0.00310889	0.49876	0.49876

## Sheet: Table S8
Table S8. Drug annotation of selected agents for KM1 and KM2 subtypes.
CTRP-V2
Drug Name	Experimetnal Evidence	Pubmed PMID	Clinical trial status	Clinical trial
tosedostat	Present	26291737	Phase I	NCT00737555
GDC-0941	Present	23231951、31553879	Preclinical	NA
birinapant	Present	27520705、23729364	Phase I/II	NCT01188499
ISOX	Absent	NA	Preclinical	NA
TG-100-115	Present	27179037	Preclinical	NA
GSK-3 inhibitor IX	Absent	NA	Preclinical	NA
bardoxolone methyl	Present	20681796、24837432	Phase II	NCT00529113
SB−743921	Present	33011740	Preclinical	NA
PRISM
floxuridine	Present	11725974、10065090	Launched	FDA approved
pacritinib	Present	25170285、29235894	Phase II	NCT02277093
palbociclib	Present	28486050、34654798	Phase II	NCT03446157
saracatinib	Present	20551056、20682712	Phase II	NCT00397878
tivantinib	Present	28862760、31512514	Phase II	NCT01075048
CEP−37440	Absent	NA	Preclinical	NA
tipifarnib	Present	16421428、17378913	Phase II	NCT00005833
PF−04217903	Present	33374770	Preclinical	NA
masitinib	Present	24405856、25122671	Phase III	NCT03556956
cytarabine	Present	27132696、32183950	Preclinical	NA
GDSC1
Vinblastine	Present	32868138、6678966	Phase II	NCT03482362
Pelitinib	Present	18765554、18172273	Phase II	NCT00072748
CP724714	Present	26846307	Preclinical	NA
EHT−1864	Present	29416921	Preclinical	NA
JW−7−24−1	Absent	NA	Preclinical	NA
AZD8186	Present	30047470	Phase II	NCT04001569
PD0325901	Present	24434059、20699365	Phase II	NCT02039336
Dabrafenib	Present	32751138、26392102	Phase II	NCT03668431
Refametinib	Present	31842958、29896883	Phase II	NCT02168777
(5Z)-7-Oxozeaenol	Present	22753724、 26114584	Preclinical	NA
Trametinib	Present	32751138、26392102	Phase II	NCT03087071
